# Supplementary material for: Land consolidation drives changes in soil bacterial community structure and promotes positive bacterial interactions
Source: PLoS One. 2025 Oct 16;20(10):e0334517. doi: 10.1371/journal.pone.0334517 (PMC12530541; doi:10.1371/journal.pone.0334517)
Supplement: S1 Table — (CSV) [file pone.0334517.s004.csv]

Parameter / Unit	OM(g/kg)	TN(g/kg)	AK(mg/kg)	AP(mg/kg)	MC(%)	pH	MBC(mg/kg)	MBN(mg/kg)	MBP(mg/kg)	Cu(mg/kg)	Cr(mg/kg)	Pb(mg/kg)	Cd(mg/kg)	Hg(mg/kg)	Zn(mg/kg)	clean reads	coverage
wl1	21.4	1.3165	52.8	40.09	0.207041689	7.39	415	32	51.2	41	2.3	33.4	209	0.387	117	42047	0.980307
wl2	22.9	1.338	56.65	98.42	0.307366322	7.54	657	32	22.3	42	2.06	47.2	210	0.902	121	38402	0.978076
wl3	29.9	1.235	36.75	77.28	0.368970482	7.745	943	19.2	3.31	51	2.91	37.8	228	0.523	119	46193	0.959146
wl4	27.2	1.404	14.45	13.08	0.273194363	8.16	160	22.8	34.6	31	2.2	30.8	206	0.658	89.2	45748	0.949272
wl5	16	0.9315	18.5	11.8	0.256148661	8.295	154	17.5	40.1	31	1.78	32.9	199	0.181	91.1	46745	0.959545
wl6	10	0.612	17.25	8.66	0.244385527	8.245	341	45.3	13.5	35	2.13	31.4	202	0.228	99.7	45141	0.960202
wl7	36.6	1.542	36	31.54	0.354560261	7.185	225	37.7	15	46	2.24	33.5	224	0.085	116	36213	0.968278
wl8	23.7	0.9875	24.85	17.08	0.354661073	7.885	550	19.5	25.3	34	2.13	25.3	198	0.424	97.2	45231	0.96186
wl9	32.4	2.133	24.25	61.78	0.363873209	7.82	304	85.4	10.7	42	1.85	43.7	213	0.435	102	52808	0.960293
wl10	49.1	2.204	37.8	39.77	0.464176141	8.17	807	63.5	19.6	59	2.72	60.6	244	0.804	167	71388	0.970968
wl11	35.2	1.8125	25.2	27.57	0.348517836	7.92	961	20.4	5.77	36	2.8	34.3	219	0.564	104	46828	0.96256
wl12	40.8	2.1	35.75	31.98	0.305130687	7.785	448	21.8	15.2	43	2.56	32.3	232	0.349	122	43519	0.95391
wl13	32.6	1.664	33.7	26.11	0.461418307	7.665	962	87.1	35.8	45	2.73	36.7	205	1.38	98.8	46148	0.964262
wl14	55	2.093	42.9	76.18	0.491627022	8.215	799	22.1	55.4	50	2.33	50.4	209	0.286	156	48993	0.959306
lc1	34.8	2.21	27.2	64.23	0.216999672	7.45	956	21.7	48.7	31	2.64	25	216	0.604	99.2	49662	0.96531
lc2	27.4	2.42	51.7	73.17	0.341033895	6.48	235	19.1	38.2	26	1.87	38.1	201	0.584	76.7	42912	0.960373
lc3	51.2	2.48	25.25	50.2	0.429215509	6.155	418	23.4	42.7	38	2.24	39.4	223	0.612	141	47998	0.962332
lc4	39.2	2.2485	23.8	61.25	0.306443556	6.485	156	16.4	15.2	44	2.11	41.4	203	0.372	96	41984	0.971734
lc5	58.4	2.54	67.7	92.56	0.345984113	7.44	285	56.7	15.1	46	2.66	28.2	236	0.488	98.8	47945	0.954815
lc6	59.3	3.196	27.15	110.15	0.279468733	7.29	786	23.8	25.1	71	2.11	46.2	215	0.349	140	46178	0.960043
lc7	56.2	2.9815	30.7	51.01	0.419896194	6.99	153	27.8	16.4	29	1.88	31.4	209	0.177	87.6	47955	0.946041
lc8	24.4	1.678	16.05	50.77	0.395123342	6.99	420	29.1	4.85	42	1.99	34.9	220	0.227	103	36391	0.953989
lc9	34.1	1.4415	17.35	64.48	0.541796354	6.69	641	17.5	11.2	25	2.01	27.7	195	0.318	81.1	47137	0.955508
lc10	70.4	3.655	25.05	49.48	0.50547599	7.68	1040	17.5	8.11	34	2.2	38.1	213	0.778	105	46923	0.954988
lc11	27.7	1.7245	22.7	21.56	0.35766781	7.73	475	23.4	26.6	48	1.97	36.1	205	0.695	158	72619	0.962991
lc12	48.3	2.3665	17.2	30.32	0.363425029	6.165	1030	23	50.8	39	2.47	42	219	0.791	99.7	40869	0.959396
lc13	44.6	2.302	23.8	20.15	0.463484106	7.67	936	17.5	54.8	44	2.28	54.8	219	0.641	198	39231	0.956319
lc14	23.2	1.945	21.75	8.56	0.34687876	7.9	607	27.5	16.5	33	2.21	28.7	204	1.06	90.5	56523	0.968733
lc15	29.2	1.8415	20.75	87.01	0.273294988	6.325	255	17.7	26.2	46	2.02	31.9	196	0.321	70.6	41423	0.961909
lc16	55.8	2.6895	19.25	34.11	0.532340624	6.195	230	23.1	30.9	27	1.77	24.1	190	0.464	108	47680	0.956736
lc17	25.6	1.6805	19.25	62.58	0.339823468	6.925	352	57.1	14	29	2.33	24.2	201	0.596	87.4	40897	0.946409
lc18	60	2.96	15.7	29.47	0.422296318	6.54	910	85.1	68.3	48	2.4	44.7	212	0.427	123	48768	0.96645
lc19	51.5	2.7695	19.8	25.27	0.319050758	6.595	139	23.5	2.07	38	1.57	45.5	214	0.17	103	47114	0.957723
lc20	56.3	2.673	22.7	21.83	0.447044823	6.93	1030	27.8	8.41	43	2.31	45.9	227	0.557	122	53551	0.956201
lc21	50.6	2.426	22.25	93.32	0.408442537	6.775	242	22.3	59.1	43	2.38	45.8	218	1.11	124	56978	0.966268
lc22	53.6	2.706	17.05	53.7	0.474627366	6.385	854	15.5	50.1	51	1.85	53.3	213	0.668	133	49496	0.967653
lc23	32.8	2.085	26.05	24.58	0.372466634	7.11	939	25.4	20.7	45	2.54	77.5	213	0.554	123	49204	0.952228
lc24	49	2.362	33	50.68	0.408244154	6.65	366	46.4	5.53	36	1.95	34.2	212	0.468	104	43465	0.954193
lc25	28.8	1.452	28.15	24.07	0.345306608	7.015	480	24.4	3.39	42	2.06	35.2	211	0.31	105	46636	0.957263
lc26	31	1.951	29.65	90.01	0.466625272	6.88	415	24.2	31.7	42	2.65	36.3	231	0.394	125	52217	0.957748
lc27	40.8	2.399	21.3	53.15	0.373713453	6.4	935	83.4	5.4	35	2.31	36.8	203	0.624	139	52944	0.956591
lc28	30.8	1.556	31.35	41.01	0.356193799	7.17	283	58.7	42.1	37	2.16	40.3	229	0.497	99.7	49462	0.961243
lc29	36.5	2.0485	33.1	59.08	0.364313256	6.77	350	105	24.1	38	1.6	48.6	212	0.557	109	47455	0.944824
lc30	39.1	2.293	34.75	46.8	0.405836576	6.39	328	27	28.4	40	1.62	51	210	0.517	98.8	43043	0.962755
lc31	18.8	1.145	20.3	32.63	0.265012255	8.19	728	17.7	46.1	46	2.02	36.2	231	0.298	131	40486	0.956652
lc32	24.6	1.401	21.5	53.61	0.381925711	7.535	373	21.8	62.3	40	1.45	30.2	228	0.487	119	46687	0.956908
lc33	67.5	3.845	80.25	75.4	0.369993094	7.195	841	27.1	45.8	63	1.96	48.9	201	0.719	147	49271	0.953987
lc34	65	3.75	34.2	107.29	0.461409957	6.625	869	23.7	29.9	57	2.19	43.4	215	0.387	129	64548	0.97228
lc35	32.3	1.6765	34.4	27.99	0.339362208	7.855	805	20.6	14.9	35	2.05	32.6	223	0.423	102	51445	0.968893
lc36	27	1.4685	32.1	9.05	0.332594235	8.02	363	21.3	18.6	37	2.5	32.6	212	0.365	111	49672	0.970887
