# Supplementary material for: Land consolidation drives changes in soil bacterial community structure and promotes positive bacterial interactions
Source: PLoS One. 2025 Oct 16;20(10):e0334517. doi: 10.1371/journal.pone.0334517 (PMC12530541; doi:10.1371/journal.pone.0334517)
Supplement: S2 Table — (XLSX) [file pone.0334517.s005.xlsx]

## Sheet: Sheet1
Edaphic factor (unit）	LC	WL
Cu (mg/kg)	40.79±9.70a	41.86±0.40a
Cd (mg/kg)	2.12±0.31a	2.33±0.35a
Pb (mg/kg)	39.20±10.51a	37.88±9.41a
Cr (mg/kg)	213.33±10.91a	214.14±13.54a
Hg (mg/kg)	0.52±0.21a	0.51±0.34a
Zn (mg/kg)	115.01±24.90a	114.28±22.91a
