# Supplementary material for: Land consolidation drives changes in soil bacterial community structure and promotes positive bacterial interactions
Source: PLoS One. 2025 Oct 16;20(10):e0334517. doi: 10.1371/journal.pone.0334517 (PMC12530541; doi:10.1371/journal.pone.0334517)
Supplement: S3 Table — (CSV) [file pone.0334517.s006.csv]

iter	permanova_F	permanova_R2	permanova_p	ncm_R2_big	ncm_m_big	ncm_R2_sml	ncm_m_sml	ncm_R2_diff	ncm_m_diff	nb_mean_big	nb_wmean_big	nb_mean_sml	nb_wmean_sml	nb_mean_diff	nb_wmean_diff	coh_pos_big	coh_neg_big	coh_pos_sml	coh_neg_sml	coh_pos_diff	coh_neg_diff
1	2.891679566	0.100086932	0.008	0.457286573	0.315713535	0.325002965	0.197589824	0.132283608	0.118123711	611.4757813	605.0869024	516.6947539	512.0065473	94.7810274	93.08035504	0.212878795	-0.22954935	0.206666527	-0.231626747	0.006212268	0.002077397
2	2.896265925	0.100229764	0.004	0.431361364	0.272092153	0.325002965	0.197589824	0.106358399	0.074502329	614.5554544	614.2242223	516.6947539	512.0065473	97.86070051	102.2176749	0.211712341	-0.229965761	0.206666527	-0.231626747	0.005045814	0.001660986
3	2.476633144	0.086970715	0.008	0.443522254	0.285635417	0.325002965	0.197589824	0.118519289	0.088045593	622.827169	628.1447711	516.6947539	512.0065473	106.1324152	116.1382238	0.211914038	-0.231280087	0.206666527	-0.231626747	0.005247511	0.00034666
4	2.874700151	0.099557749	0.01	0.423653585	0.233386918	0.325002965	0.197589824	0.098650619	0.035797094	651.6593448	651.8737544	516.6947539	512.0065473	134.9645909	139.8672071	0.212467966	-0.229358805	0.206666527	-0.231626747	0.005801439	0.002267942
5	2.685333334	0.093613461	0.01	0.472336603	0.376621298	0.325002965	0.197589824	0.147333638	0.179031474	701.9517704	699.9017139	516.6947539	512.0065473	185.2570165	187.8951666	0.212152574	-0.23067636	0.206666527	-0.231626747	0.005486048	0.000950387
6	2.182017548	0.077425881	0.006	0.454189575	0.253095684	0.325002965	0.197589824	0.129186609	0.05550586	676.5920214	677.6622819	516.6947539	512.0065473	159.8972676	165.6557345	0.212695811	-0.230493071	0.206666527	-0.231626747	0.006029284	0.001133676
7	2.635538888	0.092037342	0.008	0.464836585	0.397198335	0.325002965	0.197589824	0.139833619	0.19960851	753.5791107	751.3336295	516.6947539	512.0065473	236.8843568	239.3270822	0.212222178	-0.230625191	0.206666527	-0.231626747	0.005555652	0.001001556
8	3.413841489	0.116062415	0.002	0.49054822	0.329276123	0.325002965	0.197589824	0.165545254	0.131686299	667.3990301	670.9536966	516.6947539	512.0065473	150.7042763	158.9471493	0.212439595	-0.229955548	0.206666527	-0.231626747	0.005773068	0.001671199
9	2.916808811	0.100868973	0.008	0.435193947	0.363283313	0.325002965	0.197589824	0.110190982	0.165693489	628.5728302	627.1528597	516.6947539	512.0065473	111.8780763	115.1463124	0.211401482	-0.229589452	0.206666527	-0.231626747	0.004734955	0.002037295
10	2.337472967	0.082486994	0.01	0.430048899	0.252474331	0.325002965	0.197589824	0.105045934	0.054884507	584.448933	588.3059609	516.6947539	512.0065473	67.75417917	76.29941353	0.213404364	-0.229322928	0.206666527	-0.231626747	0.006737838	0.002303819
11	3.034395063	0.104510359	0.004	0.461999986	0.264434861	0.325002965	0.197589824	0.13699702	0.066845037	647.5562167	647.8336906	516.6947539	512.0065473	130.8614628	135.8271433	0.212451519	-0.230155359	0.206666527	-0.231626747	0.005784993	0.001471388
12	2.544294997	0.089134974	0.004	0.409184328	0.26064242	0.325002965	0.197589824	0.084181362	0.063052596	618.3667766	609.4749223	516.6947539	512.0065473	101.6720228	97.46837493	0.21134958	-0.23124845	0.206666527	-0.231626747	0.004683053	0.000378297
13	3.371717929	0.114794713	0.002	0.491374542	0.408129726	0.325002965	0.197589824	0.166371577	0.210539902	679.0560398	673.3275434	516.6947539	512.0065473	162.3612859	161.3209961	0.212172507	-0.231103626	0.206666527	-0.231626747	0.005505981	0.000523121
14	2.880267416	0.099731328	0.004	0.49666261	0.343463397	0.325002965	0.197589824	0.171659645	0.145873573	700.9359759	699.6889617	516.6947539	512.0065473	184.2412221	187.6824144	0.212790537	-0.229134873	0.206666527	-0.231626747	0.00612401	0.002491874
15	2.277346634	0.080536079	0.012	0.4090882	0.299678559	0.325002965	0.197589824	0.084085235	0.102088735	629.5534596	619.77542	516.6947539	512.0065473	112.8587058	107.7688727	0.213245005	-0.228673194	0.206666527	-0.231626747	0.006578478	0.002953553
16	2.3972551	0.08441855	0.006	0.446215662	0.295720555	0.325002965	0.197589824	0.121212697	0.098130731	689.5387832	685.6330792	516.6947539	512.0065473	172.8440293	173.6265318	0.212842764	-0.22987598	0.206666527	-0.231626747	0.006176237	0.001750767
17	2.451406892	0.086161184	0.01	0.457985036	0.324684885	0.325002965	0.197589824	0.132982071	0.127095061	708.8108034	703.3296839	516.6947539	512.0065473	192.1160495	191.3231366	0.212526001	-0.231227252	0.206666527	-0.231626747	0.005859474	0.000399495
18	2.549140225	0.089289562	0.004	0.408513186	0.258804679	0.325002965	0.197589824	0.083510221	0.061214855	650.6453425	650.2947519	516.6947539	512.0065473	133.9505886	138.2882046	0.212411424	-0.230504941	0.206666527	-0.231626747	0.005744898	0.001121806
19	2.834710143	0.098308952	0.006	0.457636369	0.330949577	0.325002965	0.197589824	0.132633404	0.133359752	636.9663327	627.1987765	516.6947539	512.0065473	120.2715788	115.1922292	0.213508465	-0.229575699	0.206666527	-0.231626747	0.006841939	0.002051048
20	2.558660257	0.089593147	0.008	0.511070627	0.31869018	0.325002965	0.197589824	0.186067662	0.121100356	663.0353473	653.5443861	516.6947539	512.0065473	146.3405934	141.5378388	0.211566914	-0.231658271	0.206666527	-0.231626747	0.004900388	-3.15E-05
21	2.823180763	0.097948272	0.004	0.516462985	0.353947759	0.325002965	0.197589824	0.19146002	0.156357935	671.0818711	664.3411515	516.6947539	512.0065473	154.3871172	152.3346041	0.212293346	-0.229553516	0.206666527	-0.231626747	0.005626819	0.002073231
22	3.018371347	0.104015877	0.008	0.487450075	0.400610697	0.325002965	0.197589824	0.16244711	0.203020873	722.7579037	719.1738354	516.6947539	512.0065473	206.0631498	207.1672881	0.21140173	-0.230291334	0.206666527	-0.231626747	0.004735203	0.001335413
23	3.083754918	0.106030151	0.004	0.470129192	0.344139418	0.325002965	0.197589824	0.145126227	0.146549594	647.6348039	640.6272498	516.6947539	512.0065473	130.94005	128.6207025	0.211789177	-0.231472812	0.206666527	-0.231626747	0.00512265	0.000153935
24	2.588991484	0.090559035	0.008	0.470294522	0.386958709	0.325002965	0.197589824	0.145291556	0.189368884	713.9681917	711.2935595	516.6947539	512.0065473	197.2734378	199.2870122	0.213009832	-0.229349486	0.206666527	-0.231626747	0.006343305	0.002277261
25	2.747408193	0.09557064	0.006	0.452480622	0.31148961	0.325002965	0.197589824	0.127477657	0.113899786	624.108888	620.5885217	516.6947539	512.0065473	107.4141341	108.5819743	0.21267356	-0.230076291	0.206666527	-0.231626747	0.006007033	0.001550456
26	2.801804765	0.097278792	0.006	0.455624602	0.368180885	0.325002965	0.197589824	0.130621636	0.170591061	735.5306377	729.9273347	516.6947539	512.0065473	218.8358838	217.9207874	0.211627459	-0.230633697	0.206666527	-0.231626747	0.004960932	0.00099305
27	2.151022888	0.076410115	0.014	0.40670188	0.232595656	0.325002965	0.197589824	0.081698914	0.035005832	684.862013	686.1462833	516.6947539	512.0065473	168.1672592	174.1397359	0.213499828	-0.229053434	0.206666527	-0.231626747	0.006833301	0.002573313
28	2.716309751	0.094591184	0.004	0.472218556	0.413301085	0.325002965	0.197589824	0.147215591	0.215711261	742.9001587	741.8112698	516.6947539	512.0065473	226.2054048	229.8047225	0.2119169	-0.230733118	0.206666527	-0.231626747	0.005250373	0.000893629
29	2.849320286	0.098765595	0.004	0.48693834	0.341624654	0.325002965	0.197589824	0.161935375	0.14403483	650.6939946	650.5216865	516.6947539	512.0065473	133.9992408	138.5151392	0.212821331	-0.229616832	0.206666527	-0.231626747	0.006154804	0.002009915
30	2.111942505	0.075126168	0.012	0.412923901	0.252195424	0.325002965	0.197589824	0.087920936	0.0546056	616.2530877	624.8798113	516.6947539	512.0065473	99.55833385	112.873264	0.213239491	-0.229432009	0.206666527	-0.231626747	0.006572964	0.002194738
31	2.895806677	0.100215464	0.004	0.510982705	0.357000312	0.325002965	0.197589824	0.185979739	0.159410488	634.2182738	639.7286156	516.6947539	512.0065473	117.52352	127.7220683	0.212275611	-0.230740167	0.206666527	-0.231626747	0.005609085	0.00088658
32	3.829064361	0.128366895	0.002	0.525963786	0.422119031	0.325002965	0.197589824	0.200960821	0.224529207	659.4864517	667.5652001	516.6947539	512.0065473	142.7916978	155.5586528	0.21212987	-0.23012052	0.206666527	-0.231626747	0.005463343	0.001506227
33	2.691376657	0.093804375	0.004	0.440518287	0.267976306	0.325002965	0.197589824	0.115515322	0.070386482	635.4666405	632.3226459	516.6947539	512.0065473	118.7718866	120.3160985	0.213485558	-0.229849355	0.206666527	-0.231626747	0.006819031	0.001777392
34	2.103889724	0.074861158	0.012	0.423492889	0.259653792	0.325002965	0.197589824	0.098489924	0.062063968	669.3405697	676.7136301	516.6947539	512.0065473	152.6458158	164.7070828	0.212195117	-0.23079624	0.206666527	-0.231626747	0.00552859	0.000830507
35	2.360524962	0.083232767	0.006	0.47626841	0.376938573	0.325002965	0.197589824	0.151265444	0.179348749	666.6672149	656.9721684	516.6947539	512.0065473	149.972461	144.965621	0.213141598	-0.230443776	0.206666527	-0.231626747	0.006475071	0.001182971
36	2.618076035	0.0914833	0.006	0.486951018	0.33397067	0.325002965	0.197589824	0.161948052	0.136380846	683.4303491	689.1298671	516.6947539	512.0065473	166.7355952	177.1233198	0.212624906	-0.230140717	0.206666527	-0.231626747	0.00595838	0.00148603
37	2.598804183	0.090871079	0.004	0.433309091	0.274622294	0.325002965	0.197589824	0.108306125	0.07703247	632.8848495	633.626261	516.6947539	512.0065473	116.1900956	121.6197137	0.212886494	-0.229746765	0.206666527	-0.231626747	0.006219967	0.001879982
38	2.589476872	0.090574475	0.008	0.410193861	0.236099901	0.325002965	0.197589824	0.085190896	0.038510076	673.7685124	671.2555606	516.6947539	512.0065473	157.0737586	159.2490133	0.212425518	-0.231161719	0.206666527	-0.231626747	0.005758992	0.000465028
39	3.15698674	0.10827548	0.004	0.443248045	0.246089301	0.325002965	0.197589824	0.11824508	0.048499477	599.7725918	603.4207413	516.6947539	512.0065473	83.07783799	91.41419398	0.212342186	-0.230669378	0.206666527	-0.231626747	0.005675659	0.000957369
40	2.813730373	0.097652416	0.004	0.500693792	0.414558571	0.325002965	0.197589824	0.175690827	0.216968747	626.6843683	627.2418925	516.6947539	512.0065473	109.9896144	115.2353452	0.213966763	-0.229607864	0.206666527	-0.231626747	0.007300237	0.002018883
41	2.088066611	0.074339991	0.024	0.381564495	0.234138741	0.325002965	0.197589824	0.05656153	0.036548917	636.8781321	628.1806411	516.6947539	512.0065473	120.1833783	116.1740937	0.213091298	-0.228691619	0.206666527	-0.231626747	0.006424771	0.002935128
42	2.488425364	0.087348645	0.006	0.420879475	0.271680742	0.325002965	0.197589824	0.095876509	0.074090918	654.1620689	645.6217588	516.6947539	512.0065473	137.4673151	133.6152115	0.211832425	-0.230597699	0.206666527	-0.231626747	0.005165899	0.001029048
43	2.602381403	0.090984781	0.002	0.460570845	0.270490165	0.325002965	0.197589824	0.135567879	0.072900341	649.4574835	649.9326561	516.6947539	512.0065473	132.7627297	137.9261088	0.21171695	-0.229575552	0.206666527	-0.231626747	0.005050423	0.002051195
44	2.817408862	0.097767599	0.008	0.430671559	0.296632789	0.325002965	0.197589824	0.105668594	0.099042965	666.5086888	658.4767402	516.6947539	512.0065473	149.8139349	146.4701928	0.212105782	-0.230178627	0.206666527	-0.231626747	0.005439255	0.00144812
45	2.46509488	0.086600621	0.018	0.478904913	0.326802745	0.325002965	0.197589824	0.153901948	0.129212921	689.8815438	686.1284947	516.6947539	512.0065473	173.1867899	174.1219473	0.213377853	-0.229232755	0.206666527	-0.231626747	0.006711326	0.002393992
46	2.830437904	0.098175335	0.006	0.478973829	0.328338344	0.325002965	0.197589824	0.153970863	0.13074852	656.2713984	655.9729493	516.6947539	512.0065473	139.5766446	143.966402	0.211713008	-0.230331958	0.206666527	-0.231626747	0.005046482	0.001294789
47	2.552762361	0.089405093	0.004	0.412747601	0.23523879	0.325002965	0.197589824	0.087744636	0.037648965	651.5167524	649.2428792	516.6947539	512.0065473	134.8219985	137.2363319	0.212636776	-0.229454831	0.206666527	-0.231626747	0.00597025	0.002171916
48	2.81600097	0.097723517	0.002	0.446603839	0.300293345	0.325002965	0.197589824	0.121600874	0.102703521	622.6562457	626.05776	516.6947539	512.0065473	105.9614919	114.0512127	0.211475721	-0.231662214	0.206666527	-0.231626747	0.004809194	-3.55E-05
49	2.405368198	0.084680057	0.016	0.481010297	0.296525618	0.325002965	0.197589824	0.156007332	0.098935794	676.2119231	676.2627448	516.6947539	512.0065473	159.5171693	164.2561975	0.21340244	-0.22930201	0.206666527	-0.231626747	0.006735913	0.002324737
50	2.648159624	0.092437338	0.006	0.406855261	0.226884066	0.325002965	0.197589824	0.081852296	0.029294242	600.0913218	606.0800039	516.6947539	512.0065473	83.39656798	94.07345655	0.212457316	-0.230062041	0.206666527	-0.231626747	0.005790789	0.001564706
51	2.832627969	0.098243836	0.004	0.4180055	0.311752804	0.325002965	0.197589824	0.093002534	0.11416298	688.0117711	688.9625241	516.6947539	512.0065473	171.3170172	176.9559768	0.212554712	-0.230872702	0.206666527	-0.231626747	0.005888186	0.000754045
52	2.463679867	0.086555213	0.006	0.489996937	0.343353973	0.325002965	0.197589824	0.164993972	0.145764149	728.8375043	731.491184	516.6947539	512.0065473	212.1427504	219.4846367	0.212750563	-0.229272313	0.206666527	-0.231626747	0.006084036	0.002354434
53	2.301379763	0.081316875	0.008	0.490132511	0.347581507	0.325002965	0.197589824	0.165129546	0.149991683	698.8687366	696.5369666	516.6947539	512.0065473	182.1739828	184.5304193	0.212868489	-0.229475871	0.206666527	-0.231626747	0.006201962	0.002150876
54	2.902968617	0.100438424	0.004	0.424163588	0.296559728	0.325002965	0.197589824	0.099160622	0.098969904	643.8697962	645.224036	516.6947539	512.0065473	127.1750423	133.2174887	0.212334309	-0.229606521	0.206666527	-0.231626747	0.005667783	0.002020226
55	2.743946809	0.095461727	0.012	0.464008265	0.383282848	0.325002965	0.197589824	0.1390053	0.185693024	654.5515954	651.3079689	516.6947539	512.0065473	137.8568416	139.3014216	0.212256689	-0.230667818	0.206666527	-0.231626747	0.005590163	0.000958929
56	3.241883333	0.110864382	0.002	0.491029134	0.40071272	0.325002965	0.197589824	0.166026169	0.203122896	670.2616465	659.2783854	516.6947539	512.0065473	153.5668926	147.271838	0.211642867	-0.231931575	0.206666527	-0.231626747	0.00497634	-0.000304828
57	3.086388043	0.10611108	0.008	0.448654746	0.336114252	0.325002965	0.197589824	0.123651781	0.138524428	618.9785438	619.3683163	516.6947539	512.0065473	102.2837899	107.361769	0.212508308	-0.229705789	0.206666527	-0.231626747	0.005841781	0.001920958
58	3.414404217	0.116079326	0.004	0.476849588	0.313855256	0.325002965	0.197589824	0.151846623	0.116265432	646.9675645	652.2859689	516.6947539	512.0065473	130.2728106	140.2794216	0.212092296	-0.230507352	0.206666527	-0.231626747	0.005425769	0.001119395
59	2.457243296	0.086348606	0.01	0.418249289	0.260226955	0.325002965	0.197589824	0.093246323	0.062637131	655.734395	658.9012243	516.6947539	512.0065473	139.0396411	146.894677	0.212196489	-0.23085615	0.206666527	-0.231626747	0.005529962	0.000770597
60	2.38260712	0.083946028	0.01	0.426622206	0.257563238	0.325002965	0.197589824	0.101619241	0.059973414	670.8411893	669.5651365	516.6947539	512.0065473	154.1464355	157.5585892	0.212541823	-0.22964416	0.206666527	-0.231626747	0.005875296	0.001982587
61	2.78025467	0.096602852	0.008	0.46525726	0.324807888	0.325002965	0.197589824	0.140254295	0.127218064	662.5189089	651.9111313	516.6947539	512.0065473	145.8241551	139.904584	0.213971411	-0.228749905	0.206666527	-0.231626747	0.007304884	0.002876842
62	2.990264709	0.103147203	0.006	0.504214962	0.458093346	0.325002965	0.197589824	0.179211996	0.260503522	730.5361324	732.7103709	516.6947539	512.0065473	213.8413786	220.7038235	0.212489327	-0.230050852	0.206666527	-0.231626747	0.005822801	0.001575895
63	2.785545681	0.096768903	0.002	0.478962521	0.332319961	0.325002965	0.197589824	0.153959556	0.134730137	700.6044505	706.6883723	516.6947539	512.0065473	183.9096967	194.681825	0.211281164	-0.2303769	0.206666527	-0.231626747	0.004614637	0.001249847
64	2.641390661	0.09222285	0.004	0.405224558	0.247864236	0.325002965	0.197589824	0.080221593	0.050274412	647.457922	656.2456039	516.6947539	512.0065473	130.7631681	144.2390565	0.212697722	-0.230615962	0.206666527	-0.231626747	0.006031195	0.001010785
65	2.931998332	0.101341024	0.004	0.486767364	0.383449293	0.325002965	0.197589824	0.161764399	0.185859469	677.0314466	664.8340247	516.6947539	512.0065473	160.3366927	152.8274774	0.212422106	-0.230143039	0.206666527	-0.231626747	0.005755579	0.001483708
66	2.726162202	0.09490172	0.004	0.490144109	0.318641426	0.325002965	0.197589824	0.165141144	0.121051602	611.0160752	606.8207291	516.6947539	512.0065473	94.32132138	94.81418173	0.212477192	-0.230574141	0.206666527	-0.231626747	0.005810665	0.001052606
67	2.794035608	0.097035221	0.006	0.459229001	0.338818187	0.325002965	0.197589824	0.134226036	0.141228362	666.6734669	657.031019	516.6947539	512.0065473	149.978713	145.0244717	0.213554338	-0.229752332	0.206666527	-0.231626747	0.006887811	0.001874415
68	2.370460969	0.08355384	0.02	0.453343278	0.303182499	0.325002965	0.197589824	0.128340312	0.105592675	611.7153456	621.4180547	516.6947539	512.0065473	95.02059178	109.4115074	0.21287808	-0.228795104	0.206666527	-0.231626747	0.006211553	0.002831643
69	2.541492752	0.089045544	0.004	0.490657561	0.331159724	0.325002965	0.197589824	0.165654595	0.1335699	714.1785732	718.3572781	516.6947539	512.0065473	197.4838194	206.3507308	0.212553247	-0.230686397	0.206666527	-0.231626747	0.00588672	0.00094035
70	1.999742406	0.071420029	0.038	0.421848733	0.271512119	0.325002965	0.197589824	0.096845768	0.073922295	692.1703083	683.8409025	516.6947539	512.0065473	175.4755545	171.8343552	0.212789346	-0.22972398	0.206666527	-0.231626747	0.006122819	0.001902767
71	2.618939023	0.091510696	0.01	0.444521137	0.326700194	0.325002965	0.197589824	0.119518172	0.12911037	718.0999654	715.9384083	516.6947539	512.0065473	201.4052115	203.931861	0.212326755	-0.229715683	0.206666527	-0.231626747	0.005660229	0.001911064
72	2.63881558	0.092141226	0.006	0.419292339	0.311157656	0.325002965	0.197589824	0.094289374	0.113567832	631.6257729	635.0231967	516.6947539	512.0065473	114.9310191	123.0166494	0.212611178	-0.230101135	0.206666527	-0.231626747	0.005944651	0.001525612
73	3.019160761	0.104040251	0.008	0.45363848	0.37177126	0.325002965	0.197589824	0.128635515	0.174181436	662.0094105	653.7402125	516.6947539	512.0065473	145.3146566	141.7336651	0.212758173	-0.229327369	0.206666527	-0.231626747	0.006091646	0.002299378
74	2.76836145	0.096229375	0.004	0.460769052	0.292801085	0.325002965	0.197589824	0.135766087	0.095211261	666.3919601	663.1985293	516.6947539	512.0065473	149.6972062	151.1919819	0.211866557	-0.230496045	0.206666527	-0.231626747	0.00520003	0.001130702
75	2.123110897	0.075493458	0.018	0.427713882	0.259647763	0.325002965	0.197589824	0.102710916	0.062057938	665.1255159	662.9508327	516.6947539	512.0065473	148.4307621	150.9442853	0.212927048	-0.230335553	0.206666527	-0.231626747	0.006260522	0.001291194
76	2.506875594	0.087939332	0.004	0.466824058	0.282477217	0.325002965	0.197589824	0.141821093	0.084887393	641.7075346	629.059935	516.6947539	512.0065473	125.0127807	117.0533877	0.213911859	-0.228953683	0.206666527	-0.231626747	0.007245333	0.002673064
77	3.190983318	0.109314006	0.006	0.470865103	0.397459117	0.325002965	0.197589824	0.145862138	0.199869293	709.9696665	709.1018322	516.6947539	512.0065473	193.2749126	197.0952849	0.213244211	-0.229193896	0.206666527	-0.231626747	0.006577684	0.002432851
78	2.880098585	0.099726065	0.004	0.489212245	0.350731487	0.325002965	0.197589824	0.16420928	0.153141663	655.6555939	654.6121736	516.6947539	512.0065473	138.96084	142.6056263	0.213457054	-0.22850703	0.206666527	-0.231626747	0.006790528	0.003119717
79	2.878485036	0.099675763	0.006	0.490493351	0.369493759	0.325002965	0.197589824	0.165490386	0.171903935	608.4299955	604.8383853	516.6947539	512.0065473	91.73524163	92.831838	0.212283745	-0.230757575	0.206666527	-0.231626747	0.005617218	0.000869172
80	2.838769456	0.098435873	0.004	0.525844754	0.419558294	0.325002965	0.197589824	0.200841789	0.22196847	689.1514374	676.2821227	516.6947539	512.0065473	172.4566835	164.2755753	0.212194504	-0.230610691	0.206666527	-0.231626747	0.005527977	0.001016056
81	2.610972068	0.09125772	0.004	0.491591008	0.315514811	0.325002965	0.197589824	0.166588043	0.117924987	661.3205435	654.2582068	516.6947539	512.0065473	144.6257897	142.2516595	0.211548448	-0.230877774	0.206666527	-0.231626747	0.004881922	0.000748973
82	2.765373287	0.096135491	0.002	0.488714239	0.336445903	0.325002965	0.197589824	0.163711274	0.138856079	622.1248154	615.8248392	516.6947539	512.0065473	105.4300616	103.8182919	0.21327504	-0.229449798	0.206666527	-0.231626747	0.006608513	0.002176949
83	2.554676685	0.089466139	0.01	0.426695494	0.3172851	0.325002965	0.197589824	0.101692529	0.119695276	663.6711733	660.1904632	516.6947539	512.0065473	146.9764194	148.1839159	0.211961764	-0.230861595	0.206666527	-0.231626747	0.005295237	0.000765152
84	2.478862276	0.087042181	0.01	0.474171538	0.3328416	0.325002965	0.197589824	0.149168573	0.135251776	693.7280747	698.0229788	516.6947539	512.0065473	177.0333209	186.0164315	0.212849814	-0.230542225	0.206666527	-0.231626747	0.006183288	0.001084522
85	2.645663604	0.092358258	0.01	0.42978942	0.2827842	0.325002965	0.197589824	0.104786455	0.085194376	636.5502045	631.6326119	516.6947539	512.0065473	119.8554506	119.6260645	0.211519927	-0.230411686	0.206666527	-0.231626747	0.0048534	0.001215061
86	2.451458349	0.086162836	0.012	0.44762114	0.288666305	0.325002965	0.197589824	0.122618175	0.091076481	633.6510868	636.2954694	516.6947539	512.0065473	116.9563329	124.288922	0.212448349	-0.230856554	0.206666527	-0.231626747	0.005781822	0.000770193
87	3.044390533	0.104818537	0.002	0.467685986	0.299684569	0.325002965	0.197589824	0.142683021	0.102094745	661.9770053	660.5772878	516.6947539	512.0065473	145.2822515	148.5707405	0.21232403	-0.229047617	0.206666527	-0.231626747	0.005657504	0.00257913
88	3.148471339	0.108014973	0.008	0.526668942	0.377314908	0.325002965	0.197589824	0.201665977	0.179725084	642.5528219	640.0101453	516.6947539	512.0065473	125.858068	128.003598	0.212608578	-0.229091483	0.206666527	-0.231626747	0.005942051	0.002535264
89	2.712089285	0.094458096	0.01	0.486861782	0.37801311	0.325002965	0.197589824	0.161858817	0.180423286	716.7637631	723.4203627	516.6947539	512.0065473	200.0690092	211.4138154	0.211771688	-0.230538814	0.206666527	-0.231626747	0.005105161	0.001087933
90	2.871247845	0.099450078	0.008	0.429105402	0.328543426	0.325002965	0.197589824	0.104102437	0.130953602	665.0586687	656.0627814	516.6947539	512.0065473	148.3639149	144.0562341	0.212826962	-0.228717037	0.206666527	-0.231626747	0.006160435	0.00290971
91	3.232315837	0.110573376	0.008	0.50365264	0.395083439	0.325002965	0.197589824	0.178649675	0.197493615	732.5800939	730.9631291	516.6947539	512.0065473	215.8853401	218.9565818	0.212468834	-0.229301509	0.206666527	-0.231626747	0.005802307	0.002325238
92	2.379581172	0.083848354	0.01	0.392057428	0.263238184	0.325002965	0.197589824	0.067054463	0.06564836	700.1848005	707.0869273	516.6947539	512.0065473	183.4900466	195.08038	0.212362094	-0.230783388	0.206666527	-0.231626747	0.005695568	0.000843359
93	3.377752014	0.114976531	0.002	0.501036349	0.442982341	0.325002965	0.197589824	0.176033384	0.245392517	719.3694221	720.2407967	516.6947539	512.0065473	202.6746682	208.2342494	0.213311114	-0.22854809	0.206666527	-0.231626747	0.006644588	0.003078657
94	2.843526263	0.098584557	0.002	0.454331052	0.368440742	0.325002965	0.197589824	0.129328087	0.170850918	654.1826695	654.2262099	516.6947539	512.0065473	137.4879157	142.2196626	0.212423675	-0.230040948	0.206666527	-0.231626747	0.005757149	0.001585799
95	2.822232733	0.097918602	0.01	0.463911997	0.345011758	0.325002965	0.197589824	0.138909032	0.147421934	672.0350227	673.393071	516.6947539	512.0065473	155.3402689	161.3865237	0.213465991	-0.229391281	0.206666527	-0.231626747	0.006799464	0.002235466
96	2.890021233	0.100035276	0.006	0.417626054	0.354527177	0.325002965	0.197589824	0.092623088	0.156937353	665.5357587	654.7970281	516.6947539	512.0065473	148.8410049	142.7904808	0.213572724	-0.229315888	0.206666527	-0.231626747	0.006906197	0.002310859
97	3.058696456	0.105259245	0.004	0.418653192	0.31042308	0.325002965	0.197589824	0.093650227	0.112833256	639.7070502	641.536291	516.6947539	512.0065473	123.0122964	129.5297437	0.212697312	-0.230532341	0.206666527	-0.231626747	0.006030786	0.001094406
98	2.732581211	0.095103924	0.006	0.44484489	0.358940507	0.325002965	0.197589824	0.119841925	0.161350683	657.6311096	665.1021795	516.6947539	512.0065473	140.9363558	153.0956322	0.213480562	-0.229307494	0.206666527	-0.231626747	0.006814035	0.002319253
99	2.373921244	0.083665603	0.008	0.431737381	0.285726993	0.325002965	0.197589824	0.106734415	0.088137169	671.861209	674.8407387	516.6947539	512.0065473	155.1664552	162.8341914	0.212691907	-0.22981576	0.206666527	-0.231626747	0.006025381	0.001810987
100	2.825382285	0.098017166	0.002	0.441302797	0.276440129	0.325002965	0.197589824	0.116299832	0.078850305	649.0540638	652.6531091	516.6947539	512.0065473	132.35931	140.6465618	0.213220842	-0.230035642	0.206666527	-0.231626747	0.006554315	0.001591105
101	3.105051415	0.106684279	0.002	0.512414812	0.3941522	0.325002965	0.197589824	0.187411847	0.196562376	614.4263099	614.8342807	516.6947539	512.0065473	97.73155607	102.8277333	0.213281874	-0.22920437	0.206666527	-0.231626747	0.006615347	0.002422377
102	3.019240758	0.104042721	0.004	0.433877508	0.314978178	0.325002965	0.197589824	0.108874543	0.117388354	579.6598613	582.2634675	516.6947539	512.0065473	62.96510746	70.25692019	0.212621577	-0.229187669	0.206666527	-0.231626747	0.005955051	0.002439078
103	3.048219026	0.10493652	0.002	0.437580135	0.279363182	0.325002965	0.197589824	0.11257717	0.081773358	677.4074352	678.6022306	516.6947539	512.0065473	160.7126814	166.5956833	0.211863113	-0.229908016	0.206666527	-0.231626747	0.005196586	0.001718731
104	2.248896223	0.079610056	0.022	0.420537036	0.255599097	0.325002965	0.197589824	0.095534071	0.058009273	662.2377254	659.9782441	516.6947539	512.0065473	145.5429715	147.9716968	0.212569681	-0.230298481	0.206666527	-0.231626747	0.005903154	0.001328266
105	3.051194196	0.105028185	0.004	0.447679482	0.384669443	0.325002965	0.197589824	0.122676517	0.187079619	712.5021273	710.195231	516.6947539	512.0065473	195.8073735	198.1886837	0.212928438	-0.229582004	0.206666527	-0.231626747	0.006261911	0.002044743
106	2.55298383	0.089412155	0.008	0.414872804	0.265154509	0.325002965	0.197589824	0.089869839	0.067564685	649.9262171	657.5052362	516.6947539	512.0065473	133.2314633	145.4986888	0.213163788	-0.228592714	0.206666527	-0.231626747	0.006497262	0.003034033
107	2.772775175	0.096368013	0.006	0.42584454	0.364568077	0.325002965	0.197589824	0.100841575	0.166978253	678.8719033	682.688918	516.6947539	512.0065473	162.1771495	170.6823707	0.211450573	-0.231766281	0.206666527	-0.231626747	0.004784046	-0.000139534
108	2.485557618	0.087256765	0.004	0.419312249	0.248547039	0.325002965	0.197589824	0.094309284	0.050957215	670.3527126	663.0702753	516.6947539	512.0065473	153.6579587	151.063728	0.212156471	-0.229743375	0.206666527	-0.231626747	0.005489944	0.001883372
109	2.832796703	0.098249113	0.004	0.469108554	0.351482298	0.325002965	0.197589824	0.144105589	0.153892474	609.4747753	615.344184	516.6947539	512.0065473	92.78002144	103.3376367	0.213038799	-0.228799462	0.206666527	-0.231626747	0.006372272	0.002827285
110	4.207955562	0.139299581	0.004	0.515371547	0.465215701	0.325002965	0.197589824	0.190368581	0.267625877	637.1115584	633.3360785	516.6947539	512.0065473	120.4168046	121.3295312	0.211989094	-0.230333868	0.206666527	-0.231626747	0.005322567	0.001292879
111	2.547570091	0.089239472	0.004	0.423814618	0.297997674	0.325002965	0.197589824	0.098811653	0.100407849	672.7515287	677.7694212	516.6947539	512.0065473	156.0567748	165.7628739	0.213059255	-0.229439944	0.206666527	-0.231626747	0.006392728	0.002186803
112	2.367693222	0.083464426	0.012	0.431853498	0.255935581	0.325002965	0.197589824	0.106850533	0.058345757	658.1525762	652.5006617	516.6947539	512.0065473	141.4578224	140.4941143	0.213076999	-0.230527411	0.206666527	-0.231626747	0.006410472	0.001099336
113	2.787390008	0.096826771	0.006	0.472610843	0.371654175	0.325002965	0.197589824	0.147607877	0.174064351	655.0459017	660.5597375	516.6947539	512.0065473	138.3511479	148.5531902	0.21238032	-0.229298414	0.206666527	-0.231626747	0.005713794	0.002328333
114	2.791399605	0.09695255	0.008	0.496107936	0.396965323	0.325002965	0.197589824	0.171104971	0.199375499	723.0528786	725.0360521	516.6947539	512.0065473	206.3581248	213.0295047	0.212315812	-0.23007499	0.206666527	-0.231626747	0.005649285	0.001551757
115	2.252732292	0.079735024	0.016	0.389229859	0.233345063	0.325002965	0.197589824	0.064226893	0.035755238	622.2221283	632.8347337	516.6947539	512.0065473	105.5273745	120.8281864	0.213046928	-0.229904036	0.206666527	-0.231626747	0.006380401	0.001722711
116	2.814614795	0.097680112	0.008	0.47421044	0.313482749	0.325002965	0.197589824	0.149207475	0.115892925	597.117313	593.2199275	516.6947539	512.0065473	80.42255915	81.21338013	0.213157068	-0.2294977	0.206666527	-0.231626747	0.006490541	0.002129047
117	2.467348004	0.086672914	0.02	0.43700945	0.304059273	0.325002965	0.197589824	0.112006484	0.106469449	709.8704253	705.1458084	516.6947539	512.0065473	193.1756715	193.1392611	0.213335268	-0.22834907	0.206666527	-0.231626747	0.006668741	0.003277677
118	2.49504843	0.087560772	0.01	0.393576782	0.247091707	0.325002965	0.197589824	0.068573817	0.049501883	650.7769919	640.8304535	516.6947539	512.0065473	134.082238	128.8239062	0.211830138	-0.230142633	0.206666527	-0.231626747	0.005163611	0.001484114
119	2.718826701	0.094670535	0.002	0.465493107	0.351414781	0.325002965	0.197589824	0.140490142	0.153824957	677.1942656	679.585957	516.6947539	512.0065473	160.4995118	167.5794096	0.212483199	-0.229574568	0.206666527	-0.231626747	0.005816672	0.002052179
120	2.914560547	0.100799061	0.004	0.427552333	0.33854498	0.325002965	0.197589824	0.102549368	0.140955156	663.2551071	656.167517	516.6947539	512.0065473	146.5603533	144.1609697	0.212239943	-0.230402473	0.206666527	-0.231626747	0.005573416	0.001224274
121	2.625924351	0.091732386	0.004	0.445953641	0.311723763	0.325002965	0.197589824	0.120950676	0.114133939	604.617262	597.4650965	516.6947539	512.0065473	87.9225081	85.45854919	0.213421168	-0.229288516	0.206666527	-0.231626747	0.006754641	0.002338231
122	2.844215034	0.098606082	0.002	0.406202255	0.332556887	0.325002965	0.197589824	0.08119929	0.134967062	694.2001449	699.9337936	516.6947539	512.0065473	177.505391	187.9272463	0.213456135	-0.230354326	0.206666527	-0.231626747	0.006789608	0.001272421
123	2.839396495	0.098455476	0.004	0.445856305	0.32784946	0.325002965	0.197589824	0.12085334	0.130259636	675.5440205	672.6110963	516.6947539	512.0065473	158.8492667	160.604549	0.211995766	-0.231640858	0.206666527	-0.231626747	0.005329239	-1.41E-05
124	2.711986156	0.094454843	0.006	0.418407573	0.284012382	0.325002965	0.197589824	0.093404608	0.086422558	667.164286	670.2856056	516.6947539	512.0065473	150.4695322	158.2790583	0.213364178	-0.229423452	0.206666527	-0.231626747	0.006697651	0.002203295
125	3.10059525	0.106547485	0.004	0.475288669	0.372201269	0.325002965	0.197589824	0.150285704	0.174611444	660.4512403	664.8962806	516.6947539	512.0065473	143.7564864	152.8897333	0.213475238	-0.229110547	0.206666527	-0.231626747	0.006808711	0.0025162
126	2.766614816	0.096174501	0.004	0.465330309	0.313910641	0.325002965	0.197589824	0.140327343	0.116320817	712.6114375	708.2170272	516.6947539	512.0065473	195.9166837	196.2104799	0.2131159	-0.2291122	0.206666527	-0.231626747	0.006449373	0.002514547
127	3.062525748	0.105377137	0.002	0.460737427	0.312837988	0.325002965	0.197589824	0.135734462	0.115248164	643.3891796	653.7890514	516.6947539	512.0065473	126.6944257	141.7825041	0.212814307	-0.229689006	0.206666527	-0.231626747	0.00614778	0.001937741
128	2.657345156	0.092728239	0.01	0.488681308	0.394064533	0.325002965	0.197589824	0.163678342	0.196474709	732.227847	731.0817729	516.6947539	512.0065473	215.5330931	219.0752256	0.212467445	-0.230251165	0.206666527	-0.231626747	0.005800918	0.001375582
129	2.460504841	0.08645331	0.006	0.413345387	0.248704758	0.325002965	0.197589824	0.088342422	0.051114934	598.5031919	600.7151444	516.6947539	512.0065473	81.80843806	88.7085971	0.212964991	-0.229685577	0.206666527	-0.231626747	0.006298464	0.00194117
130	2.38442766	0.084004782	0.016	0.449797308	0.343561689	0.325002965	0.197589824	0.124794343	0.145971865	692.3197526	683.6600614	516.6947539	512.0065473	175.6249987	171.653514	0.212832765	-0.230395269	0.206666527	-0.231626747	0.006166238	0.001231478
131	2.81940225	0.097830004	0.004	0.466849396	0.356823627	0.325002965	0.197589824	0.14184643	0.159233803	734.9647978	735.1915987	516.6947539	512.0065473	218.2700439	223.1850513	0.212996516	-0.229598538	0.206666527	-0.231626747	0.006329989	0.002028209
132	2.41105671	0.084863324	0.002	0.44402325	0.26015706	0.325002965	0.197589824	0.119020285	0.062567236	648.0579044	643.7075464	516.6947539	512.0065473	131.3631506	131.7009991	0.212841419	-0.230540233	0.206666527	-0.231626747	0.006174892	0.001086514
133	2.104493871	0.074881045	0.01	0.434490978	0.246309645	0.325002965	0.197589824	0.109488013	0.04871982	679.9787641	675.8417557	516.6947539	512.0065473	163.2840102	163.8352084	0.213062374	-0.230339945	0.206666527	-0.231626747	0.006395848	0.001286802
134	2.964977815	0.102364236	0.006	0.498500691	0.360054246	0.325002965	0.197589824	0.173497726	0.162464422	629.2010766	630.7302438	516.6947539	512.0065473	112.5063228	118.7236965	0.213986186	-0.228694881	0.206666527	-0.231626747	0.007319659	0.002931866
135	2.906257851	0.100540785	0.006	0.496697933	0.351743589	0.325002965	0.197589824	0.171694967	0.154153765	689.7001018	696.0122615	516.6947539	512.0065473	173.0053479	184.0057142	0.212142888	-0.22849719	0.206666527	-0.231626747	0.005476361	0.003129557
136	2.535669658	0.088859651	0.004	0.435322195	0.276481187	0.325002965	0.197589824	0.11031923	0.078891363	576.8541646	585.1943504	516.6947539	512.0065473	60.15941071	73.1878031	0.212750179	-0.230469544	0.206666527	-0.231626747	0.006083653	0.001157203
137	2.270165821	0.080302529	0.006	0.400652869	0.262774506	0.325002965	0.197589824	0.075649903	0.065184682	602.5817421	598.3176727	516.6947539	512.0065473	85.88698825	86.31112537	0.212982447	-0.229323551	0.206666527	-0.231626747	0.00631592	0.002303196
138	2.517328931	0.088273658	0.008	0.444954392	0.347033502	0.325002965	0.197589824	0.119951427	0.149443678	671.5161805	663.4253381	516.6947539	512.0065473	154.8214267	151.4187908	0.213171573	-0.229364385	0.206666527	-0.231626747	0.006505046	0.002262362
139	2.736494526	0.095227152	0.008	0.533015958	0.431653812	0.325002965	0.197589824	0.208012993	0.234063988	753.8232267	754.8957149	516.6947539	512.0065473	237.1284728	242.8891676	0.211864691	-0.228927252	0.206666527	-0.231626747	0.005198165	0.002699495
140	3.158694308	0.108327701	0.002	0.509320182	0.389837281	0.325002965	0.197589824	0.184317217	0.192247457	643.5519838	634.6751265	516.6947539	512.0065473	126.8572299	122.6685792	0.213154728	-0.230262248	0.206666527	-0.231626747	0.006488202	0.001364499
141	3.013999076	0.103880857	0.004	0.429565667	0.289242535	0.325002965	0.197589824	0.104562701	0.091652711	715.2424927	710.4332843	516.6947539	512.0065473	198.5477388	198.4267369	0.212287972	-0.230034591	0.206666527	-0.231626747	0.005621446	0.001592156
142	3.42435158	0.116378149	0.002	0.475757559	0.404929003	0.325002965	0.197589824	0.150754594	0.207339179	612.685347	615.9337206	516.6947539	512.0065473	95.99059318	103.9271733	0.213126105	-0.228986279	0.206666527	-0.231626747	0.006459579	0.002640468
143	2.782848982	0.096684278	0.004	0.458398522	0.285648045	0.325002965	0.197589824	0.133395556	0.088058221	650.93828	648.1721094	516.6947539	512.0065473	134.2435261	136.165562	0.213390862	-0.22949259	0.206666527	-0.231626747	0.006724335	0.002134157
144	2.177085776	0.077264405	0.04	0.408745808	0.287136596	0.325002965	0.197589824	0.083742843	0.089546772	654.3241341	657.0160608	516.6947539	512.0065473	137.6293802	145.0095135	0.212322386	-0.22999615	0.206666527	-0.231626747	0.00565586	0.001630597
145	3.281296872	0.112061187	0.002	0.526507674	0.389798338	0.325002965	0.197589824	0.201504708	0.192208514	618.6684802	628.3973057	516.6947539	512.0065473	101.9737264	116.3907584	0.212576176	-0.229835246	0.206666527	-0.231626747	0.005909649	0.001791501
146	3.465353863	0.117607746	0.004	0.522916864	0.438364625	0.325002965	0.197589824	0.197913898	0.2407748	646.2264338	660.0395507	516.6947539	512.0065473	129.5316799	148.0330034	0.211906516	-0.230178901	0.206666527	-0.231626747	0.005239989	0.001447846
147	2.9588468	0.102174193	0.004	0.512382102	0.362310266	0.325002965	0.197589824	0.187379137	0.164720442	607.651511	606.4181733	516.6947539	512.0065473	90.95675714	94.41162597	0.212624708	-0.228081488	0.206666527	-0.231626747	0.005958181	0.003545259
148	2.939906676	0.101586598	0.002	0.498836347	0.36010595	0.325002965	0.197589824	0.173833381	0.162516126	623.3194604	626.6740984	516.6947539	512.0065473	106.6247066	114.667551	0.212724272	-0.229713282	0.206666527	-0.231626747	0.006057746	0.001913465
149	2.493586191	0.087513947	0.012	0.453859845	0.274309103	0.325002965	0.197589824	0.128856879	0.076719279	666.0493978	667.8829176	516.6947539	512.0065473	149.3546439	155.8763703	0.212295982	-0.230893396	0.206666527	-0.231626747	0.005629456	0.000733351
150	2.417071881	0.085057035	0.006	0.420213329	0.258330286	0.325002965	0.197589824	0.095210363	0.060740462	617.0443092	613.8959661	516.6947539	512.0065473	100.3495553	101.8894188	0.213397851	-0.2284051	0.206666527	-0.231626747	0.006731324	0.003221647
151	2.582333262	0.090347182	0.01	0.437331844	0.282273001	0.325002965	0.197589824	0.112328879	0.084683177	570.5241305	578.831753	516.6947539	512.0065473	53.82937663	66.82520569	0.211128232	-0.232169789	0.206666527	-0.231626747	0.004461706	-0.000543042
152	2.546205347	0.08919593	0.006	0.435318089	0.268733085	0.325002965	0.197589824	0.110315124	0.071143261	726.9189896	725.107165	516.6947539	512.0065473	210.2242358	213.1006176	0.211831542	-0.230068677	0.206666527	-0.231626747	0.005165015	0.00155807
153	2.241510066	0.079369342	0.016	0.504568894	0.358719982	0.325002965	0.197589824	0.179565929	0.161130158	619.5580295	624.4855793	516.6947539	512.0065473	102.8632757	112.4790319	0.213549769	-0.227988966	0.206666527	-0.231626747	0.006883243	0.003637781
154	2.845757375	0.098654278	0.002	0.470917546	0.338282441	0.325002965	0.197589824	0.14591458	0.140692617	687.6643228	687.9807716	516.6947539	512.0065473	170.9695689	175.9742242	0.211448381	-0.230468968	0.206666527	-0.231626747	0.004781854	0.001157779
155	2.204951092	0.07817603	0.022	0.452231516	0.296369494	0.325002965	0.197589824	0.127228551	0.09877967	716.6096915	712.2723975	516.6947539	512.0065473	199.9149377	200.2658502	0.212386225	-0.230827608	0.206666527	-0.231626747	0.005719698	0.000799139
156	2.757454074	0.095886585	0.004	0.427191238	0.255347561	0.325002965	0.197589824	0.102188273	0.057757737	613.9826066	613.4243694	516.6947539	512.0065473	97.28785273	101.4178221	0.213057496	-0.229284937	0.206666527	-0.231626747	0.006390969	0.00234181
157	3.033213652	0.10447392	0.004	0.471745879	0.37218697	0.325002965	0.197589824	0.146742913	0.174597146	661.7161952	655.4615224	516.6947539	512.0065473	145.0214414	143.454975	0.211980346	-0.230987936	0.206666527	-0.231626747	0.00531382	0.000638811
158	2.625267082	0.091711531	0.008	0.433815917	0.301484255	0.325002965	0.197589824	0.108812952	0.103894431	598.6591028	598.9498839	516.6947539	512.0065473	81.96434896	86.94333656	0.212376645	-0.230202893	0.206666527	-0.231626747	0.005710118	0.001423854
159	2.796156412	0.097101723	0.006	0.432301082	0.33125407	0.325002965	0.197589824	0.107298117	0.133664246	719.720282	716.7470106	516.6947539	512.0065473	203.0255282	204.7404632	0.212918349	-0.228825139	0.206666527	-0.231626747	0.006251823	0.002801608
160	2.213175151	0.078444739	0.014	0.473094454	0.374106485	0.325002965	0.197589824	0.148091489	0.176516661	673.9116449	685.9445944	516.6947539	512.0065473	157.2168911	173.9380471	0.212654461	-0.230705298	0.206666527	-0.231626747	0.005987934	0.000921449
161	2.898825321	0.100309452	0.01	0.415847888	0.340433025	0.325002965	0.197589824	0.090844922	0.142843201	676.6321174	674.7755385	516.6947539	512.0065473	159.9373636	162.7689912	0.212351167	-0.230913528	0.206666527	-0.231626747	0.005684641	0.000713219
162	2.980331054	0.102839786	0.006	0.450646456	0.310535089	0.325002965	0.197589824	0.125643491	0.112945265	639.7196654	641.8954886	516.6947539	512.0065473	123.0249116	129.8889413	0.213050779	-0.229529671	0.206666527	-0.231626747	0.006384252	0.002097076
163	2.582138329	0.090340978	0.004	0.443900993	0.29451938	0.325002965	0.197589824	0.118898028	0.096929556	649.2262729	652.9273989	516.6947539	512.0065473	132.5315191	140.9208515	0.212762601	-0.229857329	0.206666527	-0.231626747	0.006096074	0.001769418
164	2.748369932	0.095600896	0.01	0.49324315	0.343103754	0.325002965	0.197589824	0.168240184	0.145513929	606.3609577	605.6233589	516.6947539	512.0065473	89.66620386	93.61681161	0.212668516	-0.229585359	0.206666527	-0.231626747	0.006001989	0.002041388
165	2.98545969	0.102998528	0.006	0.430196118	0.330916185	0.325002965	0.197589824	0.105193152	0.133326361	656.1333315	649.1964572	516.6947539	512.0065473	139.4385776	137.1899099	0.212590624	-0.22974782	0.206666527	-0.231626747	0.005924097	0.001878927
166	2.891684884	0.100087098	0.002	0.512463058	0.349744092	0.325002965	0.197589824	0.187460093	0.152154267	677.2185972	680.2694626	516.6947539	512.0065473	160.5238434	168.2629152	0.211494817	-0.231548523	0.206666527	-0.231626747	0.00482829	7.82E-05
167	2.353368381	0.083001369	0.01	0.404030063	0.267984356	0.325002965	0.197589824	0.079027097	0.070394532	639.6486267	633.3556195	516.6947539	512.0065473	122.9538728	121.3490722	0.212681529	-0.230323096	0.206666527	-0.231626747	0.006015002	0.001303651
168	3.324316608	0.113363822	0.004	0.458611403	0.269477592	0.325002965	0.197589824	0.133608438	0.071887768	622.2088193	624.2019478	516.6947539	512.0065473	105.5140655	112.1954004	0.211843033	-0.231677755	0.206666527	-0.231626747	0.005176506	-5.10E-05
169	3.318014626	0.113173237	0.002	0.438713283	0.278054189	0.325002965	0.197589824	0.113710318	0.080464365	623.9437228	613.6518026	516.6947539	512.0065473	107.248969	101.6452553	0.214070202	-0.229263057	0.206666527	-0.231626747	0.007403675	0.00236369
170	2.357525694	0.083135804	0.018	0.386422197	0.20702258	0.325002965	0.197589824	0.061419231	0.009432756	579.4095597	573.8485699	516.6947539	512.0065473	62.71480587	61.84202258	0.212658538	-0.230034151	0.206666527	-0.231626747	0.005992011	0.001592596
171	2.354028913	0.083022731	0.014	0.425666201	0.315475403	0.325002965	0.197589824	0.100663236	0.117885579	685.7168555	681.6211549	516.6947539	512.0065473	169.0221017	169.6146076	0.212838331	-0.229450011	0.206666527	-0.231626747	0.006171804	0.002176736
172	2.601992238	0.090972413	0.01	0.499026222	0.375291531	0.325002965	0.197589824	0.174023257	0.177701707	684.1434885	687.2748564	516.6947539	512.0065473	167.4487346	175.2683091	0.212107081	-0.229771578	0.206666527	-0.231626747	0.005440554	0.001855169
173	3.165572847	0.108537997	0.002	0.531942474	0.416455076	0.325002965	0.197589824	0.206939509	0.218865251	659.7728414	647.6960676	516.6947539	512.0065473	143.0780876	135.6895203	0.21272631	-0.228805937	0.206666527	-0.231626747	0.006059783	0.00282081
174	2.229411535	0.078974779	0.012	0.499103368	0.380354511	0.325002965	0.197589824	0.174100403	0.182764687	702.1631811	698.1607591	516.6947539	512.0065473	185.4684273	186.1542118	0.212503578	-0.229736346	0.206666527	-0.231626747	0.005837051	0.001890401
175	3.798401524	0.127469976	0.002	0.498855225	0.440390618	0.325002965	0.197589824	0.17385226	0.242800794	692.3525988	689.1308157	516.6947539	512.0065473	175.657845	177.1242684	0.212527785	-0.23001168	0.206666527	-0.231626747	0.005861259	0.001615067
176	2.836311457	0.098359024	0.006	0.469308009	0.295857486	0.325002965	0.197589824	0.144305044	0.098267662	711.455493	722.2638072	516.6947539	512.0065473	194.7607392	210.2572599	0.213031832	-0.228941463	0.206666527	-0.231626747	0.006365305	0.002685284
177	2.620849376	0.091571335	0.012	0.453109503	0.288145179	0.325002965	0.197589824	0.128106538	0.090555355	722.1259377	719.5918145	516.6947539	512.0065473	205.4311838	207.5852671	0.213151743	-0.22999947	0.206666527	-0.231626747	0.006485216	0.001627277
178	2.437150519	0.08570305	0.008	0.429895067	0.252130625	0.325002965	0.197589824	0.104892102	0.054540801	699.2222756	696.0537037	516.6947539	512.0065473	182.5275218	184.0471564	0.211567183	-0.231712117	0.206666527	-0.231626747	0.004900657	-8.54E-05
179	2.808900303	0.097501129	0.004	0.411150113	0.229302988	0.325002965	0.197589824	0.086147148	0.031713164	595.8356486	587.0717675	516.6947539	512.0065473	79.1408947	75.06522013	0.212645211	-0.231501448	0.206666527	-0.231626747	0.005978684	0.000125299
180	3.515158281	0.119096711	0.002	0.458391153	0.331331221	0.325002965	0.197589824	0.133388188	0.133741397	649.4481376	644.0991203	516.6947539	512.0065473	132.7533838	132.092573	0.211679663	-0.231718561	0.206666527	-0.231626747	0.005013137	-9.18E-05
181	2.42821304	0.085415606	0.006	0.482660993	0.407615921	0.325002965	0.197589824	0.157658028	0.210026097	716.7439758	717.1667465	516.6947539	512.0065473	200.0492219	205.1601992	0.212462092	-0.231188051	0.206666527	-0.231626747	0.005795565	0.000438696
182	2.633325339	0.09196715	0.004	0.431458684	0.277428042	0.325002965	0.197589824	0.106455718	0.079838218	696.8619282	703.0622923	516.6947539	512.0065473	180.1671744	191.055745	0.212504995	-0.230589415	0.206666527	-0.231626747	0.005838469	0.001037332
183	2.119495305	0.075374586	0.012	0.418761927	0.257908266	0.325002965	0.197589824	0.093758962	0.060318442	704.8100325	704.9257754	516.6947539	512.0065473	188.1152786	192.919228	0.212517172	-0.230828131	0.206666527	-0.231626747	0.005850645	0.000798616
184	2.692639854	0.09384427	0.004	0.433575212	0.300653716	0.325002965	0.197589824	0.108572247	0.103063892	665.3622321	671.6488569	516.6947539	512.0065473	148.6674782	159.6423095	0.213649008	-0.228379485	0.206666527	-0.231626747	0.006982482	0.003247262
185	2.835880734	0.098345556	0.006	0.519993094	0.344573144	0.325002965	0.197589824	0.194990129	0.14698332	652.5552164	655.4319976	516.6947539	512.0065473	135.8604625	143.4254503	0.212361692	-0.230225355	0.206666527	-0.231626747	0.005695165	0.001401392
186	2.676083894	0.093321107	0.012	0.410991041	0.228261979	0.325002965	0.197589824	0.085988076	0.030672155	623.1615797	624.1395425	516.6947539	512.0065473	106.4668258	112.1329952	0.212129958	-0.229976168	0.206666527	-0.231626747	0.005463432	0.001650579
187	2.294612306	0.081097146	0.008	0.432733235	0.272324079	0.325002965	0.197589824	0.10773027	0.074734255	677.0204648	670.9798278	516.6947539	512.0065473	160.325711	158.9732805	0.213175782	-0.229707247	0.206666527	-0.231626747	0.006509255	0.0019195
188	2.90668161	0.10055397	0.004	0.502363122	0.3556471	0.325002965	0.197589824	0.177360157	0.158057276	724.9156479	738.1232103	516.6947539	512.0065473	208.2208941	226.116663	0.212684296	-0.229582417	0.206666527	-0.231626747	0.006017769	0.00204433
189	3.37225539	0.114810911	0.002	0.496213521	0.423115244	0.325002965	0.197589824	0.171210556	0.22552542	739.4424198	733.5400001	516.6947539	512.0065473	222.747666	221.5334528	0.214194094	-0.228329707	0.206666527	-0.231626747	0.007527567	0.00329704
190	3.037635436	0.104610289	0.002	0.431515162	0.280433727	0.325002965	0.197589824	0.106512196	0.082843903	643.9918834	645.7675883	516.6947539	512.0065473	127.2971296	133.7610409	0.213035561	-0.229839083	0.206666527	-0.231626747	0.006369034	0.001787664
191	3.368503114	0.114697814	0.002	0.47796216	0.33448321	0.325002965	0.197589824	0.152959195	0.136893386	669.9455239	675.8348184	516.6947539	512.0065473	153.25077	163.8282711	0.21219917	-0.229893679	0.206666527	-0.231626747	0.005532643	0.001733068
192	2.675373359	0.093298641	0.002	0.41842838	0.227485023	0.325002965	0.197589824	0.093425415	0.029895199	653.062648	655.8047548	516.6947539	512.0065473	136.3678941	143.7982075	0.213698809	-0.228649349	0.206666527	-0.231626747	0.007032283	0.002977398
193	2.321524454	0.081970321	0.012	0.40940405	0.224139756	0.325002965	0.197589824	0.084401085	0.026549932	670.3374206	665.706295	516.6947539	512.0065473	153.6426668	153.6997476	0.212633328	-0.230702249	0.206666527	-0.231626747	0.005966802	0.000924498
194	3.686980455	0.124195199	0.002	0.50118944	0.388089082	0.325002965	0.197589824	0.176186475	0.190499258	651.1591964	649.6830014	516.6947539	512.0065473	134.4644425	137.6764541	0.212635237	-0.229709489	0.206666527	-0.231626747	0.005968711	0.001917258
195	3.295432847	0.112489645	0.002	0.498763021	0.363929537	0.325002965	0.197589824	0.173760056	0.166339713	652.8792321	665.4576489	516.6947539	512.0065473	136.1844782	153.4511016	0.21341131	-0.230026208	0.206666527	-0.231626747	0.006744784	0.001600539
196	3.590473896	0.121338844	0.002	0.465453161	0.411713675	0.325002965	0.197589824	0.140450195	0.214123851	681.3647095	677.4806353	516.6947539	512.0065473	164.6699557	165.4740879	0.212676242	-0.229443188	0.206666527	-0.231626747	0.006009716	0.002183559
197	3.14020605	0.107761971	0.004	0.513120714	0.379051464	0.325002965	0.197589824	0.188117749	0.18146164	678.1598574	678.9111785	516.6947539	512.0065473	161.4651035	166.9046312	0.213005652	-0.22890738	0.206666527	-0.231626747	0.006339126	0.002719367
198	2.331326349	0.082287935	0.008	0.484540778	0.362537816	0.325002965	0.197589824	0.159537813	0.164947992	665.5099618	651.6648798	516.6947539	512.0065473	148.815208	139.6583325	0.212645877	-0.228899703	0.206666527	-0.231626747	0.00597935	0.002727044
199	2.314806027	0.081752495	0.002	0.464359501	0.309968025	0.325002965	0.197589824	0.139356536	0.112378201	673.6114908	654.9400586	516.6947539	512.0065473	156.9167369	142.9335113	0.213034685	-0.229035673	0.206666527	-0.231626747	0.006368158	0.002591074
200	2.384132595	0.08399526	0.008	0.399323885	0.213150157	0.325002965	0.197589824	0.07432092	0.015560333	667.5935421	665.4221694	516.6947539	512.0065473	150.8987882	153.4156221	0.212125397	-0.229906388	0.206666527	-0.231626747	0.00545887	0.001720359
201	3.05248731	0.10506802	0.002	0.468445928	0.359766056	0.325002965	0.197589824	0.143442963	0.162176232	704.8254169	701.3748886	516.6947539	512.0065473	188.130663	189.3683413	0.213535405	-0.229915174	0.206666527	-0.231626747	0.006868879	0.001711573
202	2.569056579	0.089924446	0.006	0.449587812	0.285483385	0.325002965	0.197589824	0.124584847	0.087893561	597.1585498	594.0062299	516.6947539	512.0065473	80.4637959	81.99968257	0.212392427	-0.229674499	0.206666527	-0.231626747	0.0057259	0.001952248
203	2.66352897	0.092923972	0.004	0.43181304	0.30761361	0.325002965	0.197589824	0.106810074	0.110023786	689.2404542	684.7286951	516.6947539	512.0065473	172.5457004	172.7221477	0.212651875	-0.230382438	0.206666527	-0.231626747	0.005985349	0.001244309
204	2.822289476	0.097920378	0.006	0.516906914	0.37103185	0.325002965	0.197589824	0.191903949	0.173442026	667.0839903	672.6692149	516.6947539	512.0065473	150.3892365	160.6626675	0.212457834	-0.230946001	0.206666527	-0.231626747	0.005791308	0.000680746
205	2.536104371	0.088873532	0.006	0.4018144	0.230442943	0.325002965	0.197589824	0.076811435	0.032853118	624.5872232	624.9701862	516.6947539	512.0065473	107.8924693	112.9636388	0.21313453	-0.230302929	0.206666527	-0.231626747	0.006468003	0.001323818
206	2.679206493	0.093419826	0.004	0.491127251	0.404293479	0.325002965	0.197589824	0.166124285	0.206703655	681.1753571	679.555531	516.6947539	512.0065473	164.4806032	167.5489837	0.212899633	-0.230544031	0.206666527	-0.231626747	0.006233106	0.001082716
207	2.711809432	0.09444927	0.006	0.511146911	0.404509372	0.325002965	0.197589824	0.186143946	0.206919548	633.3304427	626.6209441	516.6947539	512.0065473	116.6356888	114.6143968	0.21195647	-0.23020509	0.206666527	-0.231626747	0.005289943	0.001421657
208	3.095003488	0.106375773	0.002	0.421006874	0.27552113	0.325002965	0.197589824	0.096003909	0.077931306	617.268994	621.9750855	516.6947539	512.0065473	100.5742402	109.9685381	0.213862523	-0.228840553	0.206666527	-0.231626747	0.007195996	0.002786194
209	2.557155923	0.089545189	0.016	0.434809821	0.253057694	0.325002965	0.197589824	0.109806856	0.05546787	659.0276764	661.2495457	516.6947539	512.0065473	142.3329225	149.2429984	0.21300387	-0.229331634	0.206666527	-0.231626747	0.006337344	0.002295113
210	3.263533571	0.111522198	0.004	0.490996483	0.430468252	0.325002965	0.197589824	0.165993518	0.232878428	636.0322406	624.8402777	516.6947539	512.0065473	119.3374867	112.8337303	0.213328376	-0.230177431	0.206666527	-0.231626747	0.006661849	0.001449316
211	2.951835121	0.101956754	0.002	0.471927552	0.337730094	0.325002965	0.197589824	0.146924586	0.140140269	678.6274486	679.6225503	516.6947539	512.0065473	161.9326948	167.616003	0.21387982	-0.228498801	0.206666527	-0.231626747	0.007213293	0.003127946
212	2.78446746	0.096735069	0.006	0.519341257	0.359737871	0.325002965	0.197589824	0.194338292	0.162148047	728.9790782	724.8478544	516.6947539	512.0065473	212.2843243	212.8413071	0.210897008	-0.230555874	0.206666527	-0.231626747	0.004230481	0.001070873
213	2.071279154	0.073786419	0.036	0.390738157	0.234197919	0.325002965	0.197589824	0.065735192	0.036608095	648.2936624	649.4384214	516.6947539	512.0065473	131.5989085	137.431874	0.211293977	-0.232269458	0.206666527	-0.231626747	0.00462745	-0.000642711
214	2.544201281	0.089131984	0.004	0.453774587	0.273126074	0.325002965	0.197589824	0.128771622	0.07553625	676.5628285	679.6966697	516.6947539	512.0065473	159.8680746	167.6901224	0.212768075	-0.229253118	0.206666527	-0.231626747	0.006101549	0.002373629
215	2.690868492	0.093788325	0.006	0.470269992	0.320087015	0.325002965	0.197589824	0.145267027	0.122497191	648.0131798	650.9405132	516.6947539	512.0065473	131.318426	138.9339659	0.21144888	-0.230555457	0.206666527	-0.231626747	0.004782354	0.00107129
216	2.645746083	0.092360872	0.006	0.410958538	0.258274788	0.325002965	0.197589824	0.085955572	0.060684964	651.4512828	657.144434	516.6947539	512.0065473	134.7565289	145.1378867	0.212566585	-0.23033691	0.206666527	-0.231626747	0.005900058	0.001289837
217	2.939943649	0.101587746	0.002	0.417788323	0.277283423	0.325002965	0.197589824	0.092785358	0.079693599	593.1663622	591.0868064	516.6947539	512.0065473	76.47160837	79.08025903	0.212417776	-0.230000698	0.206666527	-0.231626747	0.005751249	0.001626049
218	1.94705331	0.06966936	0.022	0.418445466	0.228545663	0.325002965	0.197589824	0.0934425	0.030955839	661.810485	653.2600945	516.6947539	512.0065473	145.1157311	141.2535472	0.212365513	-0.230502524	0.206666527	-0.231626747	0.005698986	0.001124223
219	2.195077478	0.077853217	0.012	0.480203036	0.336677834	0.325002965	0.197589824	0.155200071	0.13908801	726.3412159	715.9034116	516.6947539	512.0065473	209.6464621	203.8968642	0.212159265	-0.230518681	0.206666527	-0.231626747	0.005492738	0.001108066
220	2.874190167	0.099541845	0.006	0.452059083	0.334633793	0.325002965	0.197589824	0.127056117	0.137043969	663.0682208	662.1896736	516.6947539	512.0065473	146.373467	150.1831263	0.214255624	-0.228317514	0.206666527	-0.231626747	0.007589097	0.003309233
221	2.695053774	0.093920499	0.008	0.451547973	0.324246111	0.325002965	0.197589824	0.126545008	0.126656287	670.8855007	671.8206958	516.6947539	512.0065473	154.1907469	159.8141484	0.211993975	-0.229537164	0.206666527	-0.231626747	0.005327448	0.002089583
222	2.70152981	0.094124941	0.006	0.443860704	0.283588583	0.325002965	0.197589824	0.118857738	0.085998759	667.3029259	669.5703955	516.6947539	512.0065473	150.6081721	157.5638482	0.211348186	-0.230015416	0.206666527	-0.231626747	0.004681659	0.001611331
223	2.22221103	0.078739792	0.02	0.472154216	0.314493795	0.325002965	0.197589824	0.14715125	0.116903971	673.4722587	683.311686	516.6947539	512.0065473	156.7775049	171.3051387	0.212099684	-0.230039367	0.206666527	-0.231626747	0.005433157	0.00158738
224	2.929870476	0.101274925	0.008	0.438943582	0.303694074	0.325002965	0.197589824	0.113940617	0.10610425	636.8446793	630.5064168	516.6947539	512.0065473	120.1499255	118.4998695	0.21278869	-0.229866119	0.206666527	-0.231626747	0.006122164	0.001760628
225	3.067764101	0.105538358	0.002	0.491421384	0.390321879	0.325002965	0.197589824	0.166418419	0.192732055	660.7673809	664.7425673	516.6947539	512.0065473	144.0726271	152.73602	0.213371758	-0.229394324	0.206666527	-0.231626747	0.006705231	0.002232423
226	2.336038953	0.082440561	0.01	0.401067852	0.231117445	0.325002965	0.197589824	0.076064887	0.033527621	660.7234727	664.0424479	516.6947539	512.0065473	144.0287188	152.0359006	0.212480576	-0.229780566	0.206666527	-0.231626747	0.00581405	0.001846181
227	3.12966651	0.107439147	0.008	0.441878901	0.35812533	0.325002965	0.197589824	0.116875936	0.160535506	677.4600365	686.6698481	516.6947539	512.0065473	160.7652826	174.6633007	0.213192232	-0.229793378	0.206666527	-0.231626747	0.006525706	0.001833369
228	2.947093291	0.101809645	0.002	0.447602811	0.257837614	0.325002965	0.197589824	0.122599846	0.06024779	687.4081102	689.8111792	516.6947539	512.0065473	170.7133564	177.8046319	0.212327822	-0.230144473	0.206666527	-0.231626747	0.005661295	0.001482274
229	2.980502058	0.10284508	0.006	0.444467313	0.390364174	0.325002965	0.197589824	0.119464348	0.19277435	632.9758692	630.4154375	516.6947539	512.0065473	116.2811153	118.4088902	0.212301106	-0.229719056	0.206666527	-0.231626747	0.005634579	0.001907691
230	2.595210773	0.090756833	0.006	0.416127142	0.284865586	0.325002965	0.197589824	0.091124177	0.087275762	618.8771534	614.1531425	516.6947539	512.0065473	102.1823995	102.1465952	0.212377196	-0.228840289	0.206666527	-0.231626747	0.00571067	0.002786458
231	2.614542216	0.091371101	0.014	0.467173365	0.301983525	0.325002965	0.197589824	0.1421704	0.104393701	679.7963454	688.02449	516.6947539	512.0065473	163.1015916	176.0179427	0.212296498	-0.230697212	0.206666527	-0.231626747	0.005629972	0.000929535
232	2.481068196	0.087112891	0.016	0.482017118	0.345323369	0.325002965	0.197589824	0.157014152	0.147733545	637.3787946	637.3118258	516.6947539	512.0065473	120.6840408	125.3052785	0.212209218	-0.230417049	0.206666527	-0.231626747	0.005542692	0.001209698
233	2.669725332	0.093120018	0.002	0.452508289	0.3793456	0.325002965	0.197589824	0.127505323	0.181755776	696.4603312	699.631761	516.6947539	512.0065473	179.7655774	187.6252136	0.212560692	-0.229566179	0.206666527	-0.231626747	0.005894166	0.002060568
234	2.914208949	0.100788127	0.004	0.433221932	0.390290627	0.325002965	0.197589824	0.108218966	0.192700803	696.3267038	696.5561056	516.6947539	512.0065473	179.63195	184.5495582	0.21327023	-0.229305155	0.206666527	-0.231626747	0.006603703	0.002321592
235	2.588247096	0.090535355	0.008	0.484660958	0.343721422	0.325002965	0.197589824	0.159657993	0.146131598	624.0913943	623.8946871	516.6947539	512.0065473	107.3966405	111.8881397	0.212950002	-0.22947263	0.206666527	-0.231626747	0.006283476	0.002154117
236	2.164719618	0.076859264	0.006	0.420486062	0.245630852	0.325002965	0.197589824	0.095483097	0.048041028	684.1851863	688.2360003	516.6947539	512.0065473	167.4904325	176.229453	0.213445189	-0.228835182	0.206666527	-0.231626747	0.006778662	0.002791565
237	2.345530555	0.082747809	0.008	0.456600826	0.306623366	0.325002965	0.197589824	0.131597861	0.109033542	704.1093986	710.8436308	516.6947539	512.0065473	187.4146448	198.8370835	0.213471158	-0.229254159	0.206666527	-0.231626747	0.006804631	0.002372588
238	2.663650353	0.092927813	0.002	0.417842563	0.227414766	0.325002965	0.197589824	0.092839598	0.029824942	685.8853554	688.4198668	516.6947539	512.0065473	169.1906015	176.4133194	0.212965406	-0.229755587	0.206666527	-0.231626747	0.006298879	0.00187116
239	2.333820231	0.08236871	0.016	0.474017988	0.376332804	0.325002965	0.197589824	0.149015023	0.17874298	655.0013532	656.070877	516.6947539	512.0065473	138.3065993	144.0643297	0.212365061	-0.230744609	0.206666527	-0.231626747	0.005698534	0.000882138
240	2.957402334	0.102129407	0.006	0.478314141	0.388065054	0.325002965	0.197589824	0.153311176	0.19047523	627.7784048	619.27247	516.6947539	512.0065473	111.0836509	107.2659227	0.211920783	-0.229817919	0.206666527	-0.231626747	0.005254256	0.001808828
241	2.512335452	0.088113983	0.008	0.408122825	0.263533668	0.325002965	0.197589824	0.08311986	0.065943843	673.5768361	674.7940923	516.6947539	512.0065473	156.8820822	162.787545	0.211409353	-0.231063851	0.206666527	-0.231626747	0.004742826	0.000562896
242	2.879712018	0.099714014	0.004	0.486398311	0.387704978	0.325002965	0.197589824	0.161395346	0.190115154	654.8716651	647.8653747	516.6947539	512.0065473	138.1769113	135.8588274	0.213640492	-0.228905502	0.206666527	-0.231626747	0.006973965	0.002721245
243	2.467661317	0.086682966	0.006	0.41894102	0.27181711	0.325002965	0.197589824	0.093938055	0.074227286	612.5723676	615.8659986	516.6947539	512.0065473	95.87761374	103.8594513	0.213108737	-0.229979189	0.206666527	-0.231626747	0.00644221	0.001647558
244	2.426917303	0.085373918	0.002	0.375328864	0.240931153	0.325002965	0.197589824	0.050325898	0.043341329	639.0638325	637.7461196	516.6947539	512.0065473	122.3690787	125.7395723	0.212139948	-0.230793323	0.206666527	-0.231626747	0.005473422	0.000833424
245	2.584662154	0.090421294	0.008	0.447476285	0.313636216	0.325002965	0.197589824	0.12247332	0.116046392	691.5656149	684.1334133	516.6947539	512.0065473	174.870861	172.126866	0.212396616	-0.231538964	0.206666527	-0.231626747	0.005730089	8.78E-05
246	3.04006892	0.10468532	0.004	0.41893286	0.285801866	0.325002965	0.197589824	0.093929895	0.088212042	577.5165415	584.6463086	516.6947539	512.0065473	60.82178764	72.63976131	0.212561928	-0.22923275	0.206666527	-0.231626747	0.005895402	0.002393997
247	2.97788398	0.102764025	0.006	0.4077396	0.289469449	0.325002965	0.197589824	0.082736635	0.091879625	580.1645847	578.1084508	516.6947539	512.0065473	63.46983085	66.10190347	0.212588667	-0.229564467	0.206666527	-0.231626747	0.00592214	0.00206228
248	2.591278683	0.090631787	0.006	0.484632091	0.400802123	0.325002965	0.197589824	0.159629126	0.203212299	782.0688787	779.5849743	516.6947539	512.0065473	265.3741249	267.5784269	0.211953625	-0.229767164	0.206666527	-0.231626747	0.005287098	0.001859583
249	2.640912594	0.092207697	0.004	0.415471936	0.239749192	0.325002965	0.197589824	0.090468971	0.042159368	666.8963251	666.268394	516.6947539	512.0065473	150.2015712	154.2618467	0.212331208	-0.229932038	0.206666527	-0.231626747	0.005664681	0.001694709
250	3.00755133	0.103681669	0.002	0.455613646	0.337821559	0.325002965	0.197589824	0.13061068	0.140231735	616.3127146	619.1417245	516.6947539	512.0065473	99.61796076	107.1351772	0.21167422	-0.229736011	0.206666527	-0.231626747	0.005007693	0.001890736
251	3.109758191	0.106828719	0.002	0.496360724	0.379363894	0.325002965	0.197589824	0.171357759	0.18177407	636.6579166	640.8445443	516.6947539	512.0065473	119.9631628	128.837997	0.212126214	-0.230284341	0.206666527	-0.231626747	0.005459688	0.001342406
252	2.808276389	0.097481583	0.004	0.428675156	0.282894158	0.325002965	0.197589824	0.103672191	0.085304334	689.8162212	688.6170216	516.6947539	512.0065473	173.1214673	176.6104743	0.2131084	-0.229843304	0.206666527	-0.231626747	0.006441874	0.001783443
253	2.865048993	0.099256682	0.006	0.435937392	0.314401766	0.325002965	0.197589824	0.110934427	0.116811942	645.6057232	649.6998202	516.6947539	512.0065473	128.9109693	137.6932729	0.211718234	-0.230811797	0.206666527	-0.231626747	0.005051707	0.00081495
254	2.212619856	0.0784266	0.018	0.397492925	0.239401292	0.325002965	0.197589824	0.072489959	0.041811468	677.5089139	682.7552852	516.6947539	512.0065473	160.8141601	170.7487379	0.212418084	-0.231087823	0.206666527	-0.231626747	0.005751557	0.000538924
255	3.839241436	0.128664177	0.002	0.461879951	0.42304823	0.325002965	0.197589824	0.136876986	0.225458406	714.253308	712.2889138	516.6947539	512.0065473	197.5585541	200.2823664	0.212538603	-0.22949577	0.206666527	-0.231626747	0.005872077	0.002130976
256	2.704066705	0.094205004	0.008	0.380213346	0.218412876	0.325002965	0.197589824	0.055210381	0.020823052	602.8794033	606.5932114	516.6947539	512.0065473	86.18464945	94.58666411	0.21246757	-0.230018927	0.206666527	-0.231626747	0.005801043	0.00160782
257	2.871502639	0.099458025	0.004	0.495887166	0.408223778	0.325002965	0.197589824	0.170884201	0.210633954	687.8767079	687.8006699	516.6947539	512.0065473	171.1819541	175.7941225	0.212738639	-0.229847606	0.206666527	-0.231626747	0.006072112	0.001779141
258	2.717125364	0.094616899	0.006	0.413550024	0.332318902	0.325002965	0.197589824	0.088547059	0.134729078	633.9949316	617.0268626	516.6947539	512.0065473	117.3001778	105.0203152	0.21177506	-0.231012804	0.206666527	-0.231626747	0.005108534	0.000613943
259	3.652763822	0.123184599	0.002	0.49864772	0.430306295	0.325002965	0.197589824	0.173644755	0.232716471	623.072202	624.6910897	516.6947539	512.0065473	106.3774481	112.6845423	0.213597964	-0.230075177	0.206666527	-0.231626747	0.006931437	0.00155157
260	2.693894069	0.093883879	0.008	0.420642777	0.347566374	0.325002965	0.197589824	0.095639812	0.14997655	671.4945077	676.2302334	516.6947539	512.0065473	154.7997538	164.223686	0.213477388	-0.228893595	0.206666527	-0.231626747	0.006810861	0.002733152
261	2.62401088	0.09167167	0.004	0.458364837	0.321169602	0.325002965	0.197589824	0.133361872	0.123579778	637.5232768	631.6913	516.6947539	512.0065473	120.8285229	119.6847527	0.213189697	-0.228030022	0.206666527	-0.231626747	0.006523171	0.003596725
262	2.985434672	0.102997754	0.008	0.454734183	0.407573298	0.325002965	0.197589824	0.129731217	0.209983474	736.6395953	730.8466897	516.6947539	512.0065473	219.9448414	218.8401423	0.213167945	-0.229007771	0.206666527	-0.231626747	0.006501418	0.002618976
263	2.817268527	0.097763205	0.004	0.49694822	0.376529553	0.325002965	0.197589824	0.171945255	0.178939728	617.6372565	614.2588628	516.6947539	512.0065473	100.9425027	102.2523154	0.2122251	-0.230000635	0.206666527	-0.231626747	0.005558574	0.001626112
264	2.692031544	0.093825059	0.012	0.465597448	0.370027882	0.325002965	0.197589824	0.140594483	0.172438058	688.3888571	684.8463407	516.6947539	512.0065473	171.6941032	172.8397933	0.212189442	-0.229879961	0.206666527	-0.231626747	0.005522916	0.001746786
265	2.493311509	0.08750515	0.012	0.455057269	0.332884498	0.325002965	0.197589824	0.130054304	0.135294674	712.6505391	712.8514953	516.6947539	512.0065473	195.9557853	200.844948	0.212866146	-0.229915254	0.206666527	-0.231626747	0.006199619	0.001711493
266	2.867394682	0.099329874	0.004	0.456394534	0.34693073	0.325002965	0.197589824	0.131391569	0.149340906	620.0973389	626.6393441	516.6947539	512.0065473	103.4025851	114.6327968	0.211954639	-0.230017618	0.206666527	-0.231626747	0.005288112	0.001609129
267	2.858463174	0.099051123	0.008	0.461087164	0.309049042	0.325002965	0.197589824	0.136084199	0.111459218	569.0525766	583.0261308	516.6947539	512.0065473	52.35782271	71.01958347	0.212901226	-0.229988542	0.206666527	-0.231626747	0.006234699	0.001638205
268	3.413040218	0.116038335	0.002	0.481878171	0.405880737	0.325002965	0.197589824	0.156875206	0.208290913	627.630858	620.2118021	516.6947539	512.0065473	110.9361041	108.2052547	0.212452254	-0.230542929	0.206666527	-0.231626747	0.005785728	0.001083818
269	2.396504334	0.084394343	0.018	0.423893882	0.324386726	0.325002965	0.197589824	0.098890917	0.126796902	622.8095972	622.4384944	516.6947539	512.0065473	106.1148433	110.4319471	0.212969861	-0.229079018	0.206666527	-0.231626747	0.006303334	0.002547729
270	2.275989702	0.080491955	0.01	0.431173508	0.292598025	0.325002965	0.197589824	0.106170542	0.095008201	689.1653352	697.8774938	516.6947539	512.0065473	172.4705814	185.8709465	0.213127943	-0.229682466	0.206666527	-0.231626747	0.006461417	0.001944281
271	2.748238176	0.095596751	0.004	0.434734643	0.315680119	0.325002965	0.197589824	0.109731678	0.118090295	616.9279011	622.2595541	516.6947539	512.0065473	100.2331472	110.2530068	0.213584766	-0.229269199	0.206666527	-0.231626747	0.006918239	0.002357548
272	2.6942978	0.093896628	0.002	0.495082652	0.442348592	0.325002965	0.197589824	0.170079687	0.244758768	693.2571388	686.0916867	516.6947539	512.0065473	176.562385	174.0851393	0.213777703	-0.228679413	0.206666527	-0.231626747	0.007111176	0.002947334
273	3.118065357	0.107083535	0.002	0.467679701	0.383637945	0.325002965	0.197589824	0.142676736	0.186048121	676.9770701	678.7527447	516.6947539	512.0065473	160.2823162	166.7461973	0.212534095	-0.229223167	0.206666527	-0.231626747	0.005867568	0.00240358
274	2.781535757	0.096643062	0.002	0.457238918	0.287256964	0.325002965	0.197589824	0.132235953	0.08966714	625.8676217	628.4507566	516.6947539	512.0065473	109.1728679	116.4442092	0.213008158	-0.229679967	0.206666527	-0.231626747	0.006341631	0.00194678
275	2.151158179	0.076414553	0.024	0.433499257	0.318872421	0.325002965	0.197589824	0.108496291	0.121282597	684.9018976	687.3812328	516.6947539	512.0065473	168.2071437	175.3746855	0.213517703	-0.228242216	0.206666527	-0.231626747	0.006851176	0.003384531
276	2.846116812	0.098665509	0.006	0.451576673	0.315351967	0.325002965	0.197589824	0.126573708	0.117762143	661.871064	658.657799	516.6947539	512.0065473	145.1763102	146.6512517	0.212276446	-0.230246842	0.206666527	-0.231626747	0.005609919	0.001379905
277	3.830825833	0.128418363	0.002	0.488446324	0.370776951	0.325002965	0.197589824	0.163443359	0.173187127	678.9421628	677.6936115	516.6947539	512.0065473	162.2474089	165.6870642	0.212982795	-0.23008686	0.206666527	-0.231626747	0.006316268	0.001539887
278	2.587533775	0.090512662	0.014	0.415051484	0.28492644	0.325002965	0.197589824	0.090048519	0.087336615	665.2874959	659.5042171	516.6947539	512.0065473	148.5927421	147.4976698	0.213055624	-0.229294099	0.206666527	-0.231626747	0.006389097	0.002332648
279	2.770906511	0.096309322	0.006	0.480602809	0.315502932	0.325002965	0.197589824	0.155599844	0.117913108	669.1645331	667.5664374	516.6947539	512.0065473	152.4697792	155.5598901	0.213091932	-0.23015849	0.206666527	-0.231626747	0.006425406	0.001468257
280	3.14987105	0.108057804	0.004	0.441703892	0.337431634	0.325002965	0.197589824	0.116700926	0.139841809	656.2940676	655.5318085	516.6947539	512.0065473	139.5993138	143.5252611	0.212864857	-0.231116366	0.206666527	-0.231626747	0.00619833	0.000510381
281	2.277708064	0.080547831	0.01	0.439287133	0.284479384	0.325002965	0.197589824	0.114284167	0.08688956	647.7218511	653.7855907	516.6947539	512.0065473	131.0270972	141.7790434	0.212002771	-0.230151078	0.206666527	-0.231626747	0.005336244	0.001475669
282	2.576919881	0.090174865	0.004	0.431479782	0.259810179	0.325002965	0.197589824	0.106476817	0.062220355	599.919862	602.0833802	516.6947539	512.0065473	83.22510815	90.07683282	0.212652936	-0.230034989	0.206666527	-0.231626747	0.005986409	0.001591758
283	2.86619207	0.099292351	0.012	0.460153071	0.284565616	0.325002965	0.197589824	0.135150106	0.086975792	608.8686732	609.6559227	516.6947539	512.0065473	92.17391939	97.64937537	0.211854327	-0.230151435	0.206666527	-0.231626747	0.0051878	0.001475312
284	3.140921489	0.107783877	0.004	0.488645655	0.393456848	0.325002965	0.197589824	0.16364269	0.195867024	691.3093678	689.5474184	516.6947539	512.0065473	174.614614	177.5408711	0.212923688	-0.229291311	0.206666527	-0.231626747	0.006257161	0.002335436
285	2.64630322	0.092378524	0.008	0.395769839	0.294822564	0.325002965	0.197589824	0.070766873	0.09723274	619.6889901	618.6732043	516.6947539	512.0065473	102.9942363	106.666657	0.21285454	-0.229993577	0.206666527	-0.231626747	0.006188014	0.00163317
286	3.174920108	0.108823609	0.002	0.474784173	0.34209369	0.325002965	0.197589824	0.149781208	0.144503866	655.3863441	651.6740311	516.6947539	512.0065473	138.6915903	139.6674837	0.212189033	-0.228795998	0.206666527	-0.231626747	0.005522507	0.002830749
287	3.321896582	0.113290645	0.006	0.490025339	0.33723866	0.325002965	0.197589824	0.165022373	0.139648836	711.3219718	711.699667	516.6947539	512.0065473	194.6272179	199.6931197	0.212524206	-0.229435514	0.206666527	-0.231626747	0.00585768	0.002191233
288	2.376618483	0.083752702	0.016	0.41579232	0.266755792	0.325002965	0.197589824	0.090789355	0.069165968	702.1379837	700.3255404	516.6947539	512.0065473	185.4432299	188.3189931	0.212884657	-0.228609866	0.206666527	-0.231626747	0.00621813	0.003016881
289	2.095192876	0.074574782	0.016	0.381261139	0.216694074	0.325002965	0.197589824	0.056258174	0.01910425	664.0672909	663.7780444	516.6947539	512.0065473	147.3725371	151.7714971	0.212727232	-0.229929978	0.206666527	-0.231626747	0.006060706	0.001696769
290	2.599970678	0.090908159	0.008	0.447235127	0.320981089	0.325002965	0.197589824	0.122232162	0.123391265	687.8324056	685.4452468	516.6947539	512.0065473	171.1376517	173.4386995	0.213228864	-0.229517647	0.206666527	-0.231626747	0.006562337	0.0021091
291	2.29386079	0.081072739	0.014	0.418305155	0.278892287	0.325002965	0.197589824	0.093302189	0.081302463	648.3982694	644.6152992	516.6947539	512.0065473	131.7035156	132.6087519	0.212123109	-0.230646969	0.206666527	-0.231626747	0.005456582	0.000979778
292	2.868140405	0.09935314	0.006	0.422885422	0.282188492	0.325002965	0.197589824	0.097882457	0.084598668	719.1178262	713.6304249	516.6947539	512.0065473	202.4230723	201.6238775	0.212978019	-0.229332524	0.206666527	-0.231626747	0.006311492	0.002294223
293	3.67056038	0.123710518	0.002	0.512529393	0.461116082	0.325002965	0.197589824	0.187526428	0.263526258	716.5151257	718.8405767	516.6947539	512.0065473	199.8203719	206.8340294	0.212058264	-0.230196007	0.206666527	-0.231626747	0.005391738	0.00143074
294	2.725573691	0.094883177	0.004	0.46601152	0.341191707	0.325002965	0.197589824	0.141008554	0.143601883	728.5447509	730.8737325	516.6947539	512.0065473	211.8499971	218.8671852	0.212878068	-0.229856616	0.206666527	-0.231626747	0.006211541	0.001770131
295	3.071270809	0.105646252	0.004	0.480335928	0.402587826	0.325002965	0.197589824	0.155332963	0.204998002	666.5822234	660.7993835	516.6947539	512.0065473	149.8874696	148.7928361	0.212812894	-0.229876345	0.206666527	-0.231626747	0.006146367	0.001750402
296	2.743889785	0.095459933	0.002	0.475850738	0.337747498	0.325002965	0.197589824	0.150847773	0.140157674	682.7103855	683.452656	516.6947539	512.0065473	166.0156316	171.4461087	0.213982962	-0.228604617	0.206666527	-0.231626747	0.007316435	0.00302213
297	3.252594449	0.111189948	0.006	0.438886317	0.382624607	0.325002965	0.197589824	0.113883352	0.185034783	707.9367588	708.7788411	516.6947539	512.0065473	191.242005	196.7722937	0.212987482	-0.230094575	0.206666527	-0.231626747	0.006320955	0.001532172
298	2.793601989	0.097021623	0.004	0.5057813	0.367937105	0.325002965	0.197589824	0.180778335	0.170347281	690.4841301	699.1129685	516.6947539	512.0065473	173.7893762	187.1064212	0.213151572	-0.229219364	0.206666527	-0.231626747	0.006485046	0.002407383
299	2.210029066	0.078341963	0.014	0.444125483	0.353220987	0.325002965	0.197589824	0.119122518	0.155631163	667.9800125	669.6935527	516.6947539	512.0065473	151.2852586	157.6870054	0.213706632	-0.229176593	0.206666527	-0.231626747	0.007040106	0.002450154
300	2.637013818	0.092084106	0.004	0.491805423	0.30713564	0.325002965	0.197589824	0.166802457	0.109545816	660.3120543	658.2231982	516.6947539	512.0065473	143.6173004	146.2166509	0.212205615	-0.229334223	0.206666527	-0.231626747	0.005539088	0.002292524
301	3.647516929	0.123029424	0.004	0.488080092	0.398286765	0.325002965	0.197589824	0.163077127	0.200696941	696.7852291	704.8823333	516.6947539	512.0065473	180.0904752	192.8757859	0.212167663	-0.230012659	0.206666527	-0.231626747	0.005501136	0.001614088
302	1.865913248	0.06696042	0.036	0.396601719	0.224376823	0.325002965	0.197589824	0.071598753	0.026786999	683.6614404	687.5419812	516.6947539	512.0065473	166.9666866	175.5354338	0.213181046	-0.22850125	0.206666527	-0.231626747	0.00651452	0.003125497
303	3.004262017	0.103580019	0.008	0.476879223	0.34492776	0.325002965	0.197589824	0.151876258	0.147337936	666.0644936	667.3047521	516.6947539	512.0065473	149.3697397	155.2982048	0.212773446	-0.229302968	0.206666527	-0.231626747	0.006106919	0.002323779
304	3.477102455	0.117959439	0.002	0.49522988	0.424746668	0.325002965	0.197589824	0.170226914	0.227156843	638.7197999	635.4983135	516.6947539	512.0065473	122.0250461	123.4917662	0.212535523	-0.229336449	0.206666527	-0.231626747	0.005868996	0.002290298
305	2.929563948	0.101265403	0.008	0.428762073	0.382968729	0.325002965	0.197589824	0.103759107	0.185378905	691.6483927	698.7621994	516.6947539	512.0065473	174.9536388	186.755652	0.213268122	-0.229513812	0.206666527	-0.231626747	0.006601595	0.002112935
306	2.734068657	0.095150766	0.016	0.47814366	0.384092372	0.325002965	0.197589824	0.153140694	0.186502547	689.2337912	691.5088837	516.6947539	512.0065473	172.5390373	179.5023364	0.213406017	-0.229592813	0.206666527	-0.231626747	0.00673949	0.002033934
307	2.257941382	0.079904666	0.018	0.472034377	0.344644186	0.325002965	0.197589824	0.147031412	0.147054362	700.6204382	699.9422312	516.6947539	512.0065473	183.9256844	187.9356838	0.212998435	-0.229927015	0.206666527	-0.231626747	0.006331908	0.001699732
308	2.703111678	0.094174865	0.006	0.499045733	0.347563473	0.325002965	0.197589824	0.174042768	0.149973648	631.5612017	629.6954864	516.6947539	512.0065473	114.8664478	117.6889391	0.211669337	-0.230565099	0.206666527	-0.231626747	0.005002811	0.001061648
309	3.721866797	0.125223184	0.002	0.470674557	0.321956717	0.325002965	0.197589824	0.145671591	0.124366893	660.8651588	661.4415009	516.6947539	512.0065473	144.170405	149.4349535	0.212406791	-0.230256203	0.206666527	-0.231626747	0.005740264	0.001370544
310	2.92631882	0.101164577	0.008	0.441505475	0.328857891	0.325002965	0.197589824	0.116502509	0.131268067	667.2131648	677.0906812	516.6947539	512.0065473	150.5184109	165.0841339	0.212814861	-0.229825089	0.206666527	-0.231626747	0.006148334	0.001801658
311	2.827008968	0.098068064	0.014	0.49356895	0.416660223	0.325002965	0.197589824	0.168565985	0.219070398	655.5259491	654.3247347	516.6947539	512.0065473	138.8311953	142.3181874	0.212266204	-0.230844109	0.206666527	-0.231626747	0.005599677	0.000782638
312	3.084663708	0.106058084	0.004	0.457982939	0.332926162	0.325002965	0.197589824	0.132979974	0.135336338	689.8911247	692.7868776	516.6947539	512.0065473	173.1963709	180.7803303	0.213140705	-0.22929633	0.206666527	-0.231626747	0.006474179	0.002330417
313	2.886397953	0.099922391	0.004	0.453565471	0.338408425	0.325002965	0.197589824	0.128562506	0.140818601	632.4188674	630.6700269	516.6947539	512.0065473	115.7241136	118.6634796	0.21277729	-0.229991149	0.206666527	-0.231626747	0.006110763	0.001635598
314	3.453208198	0.117243873	0.004	0.423498046	0.294038943	0.325002965	0.197589824	0.098495081	0.096449119	620.6073902	623.8004067	516.6947539	512.0065473	103.9126364	111.7938594	0.213115114	-0.22947907	0.206666527	-0.231626747	0.006448587	0.002147677
315	2.848219149	0.098731195	0.006	0.470830263	0.316795948	0.325002965	0.197589824	0.145827298	0.119206124	676.2585403	673.9006922	516.6947539	512.0065473	159.5637865	161.8941448	0.21326762	-0.229584196	0.206666527	-0.231626747	0.006601094	0.002042551
316	3.135862973	0.107628972	0.002	0.514556279	0.394172488	0.325002965	0.197589824	0.189553314	0.196582664	687.6423655	682.8456826	516.6947539	512.0065473	170.9476117	170.8391353	0.212909528	-0.22964101	0.206666527	-0.231626747	0.006243001	0.001985737
317	3.206123575	0.109775731	0.006	0.49046103	0.38745115	0.325002965	0.197589824	0.165458065	0.189861326	684.3509655	678.5702407	516.6947539	512.0065473	167.6562116	166.5636933	0.214049836	-0.229766527	0.206666527	-0.231626747	0.007383309	0.00186022
318	2.565315057	0.089805243	0.008	0.474551597	0.332477659	0.325002965	0.197589824	0.149548632	0.134887834	646.6636396	652.1190654	516.6947539	512.0065473	129.9688857	140.1125181	0.213263464	-0.22965668	0.206666527	-0.231626747	0.006596937	0.001970067
319	2.521456949	0.088405615	0.006	0.39439632	0.216032273	0.325002965	0.197589824	0.069393355	0.018442449	562.3996368	559.53399	516.6947539	512.0065473	45.70488293	47.52744267	0.213137544	-0.229252652	0.206666527	-0.231626747	0.006471017	0.002374095
320	1.952260622	0.069842674	0.03	0.370019522	0.216073204	0.325002965	0.197589824	0.045016557	0.01848338	671.2601227	668.2541197	516.6947539	512.0065473	154.5653688	156.2475724	0.213348688	-0.229334485	0.206666527	-0.231626747	0.006682161	0.002292262
321	3.225448657	0.110364385	0.004	0.50402783	0.396279403	0.325002965	0.197589824	0.179024865	0.198689579	690.1282089	689.0183256	516.6947539	512.0065473	173.4334551	177.0117782	0.212087682	-0.230144891	0.206666527	-0.231626747	0.005421155	0.001481856
322	3.011889321	0.10381569	0.002	0.482990613	0.349797215	0.325002965	0.197589824	0.157987647	0.152207391	599.8146865	606.6032397	516.6947539	512.0065473	83.11993262	94.59669232	0.212092722	-0.230339315	0.206666527	-0.231626747	0.005426196	0.001287432
323	2.856366624	0.098985664	0.006	0.476585405	0.378608345	0.325002965	0.197589824	0.15158244	0.181018521	633.1489023	637.2909219	516.6947539	512.0065473	116.4541484	125.2843745	0.213266144	-0.229535358	0.206666527	-0.231626747	0.006599617	0.002091389
324	2.755890648	0.09583743	0.004	0.453748978	0.353400288	0.325002965	0.197589824	0.128746013	0.155810464	647.9571052	645.778653	516.6947539	512.0065473	131.2623514	133.7721056	0.212736232	-0.229833188	0.206666527	-0.231626747	0.006069705	0.001793559
325	2.756008344	0.09584113	0.01	0.448112959	0.340525378	0.325002965	0.197589824	0.123109994	0.142935554	614.2221025	621.7564505	516.6947539	512.0065473	97.52734862	109.7499032	0.212173221	-0.229717643	0.206666527	-0.231626747	0.005506694	0.001909104
326	2.611964801	0.09128925	0.004	0.455546739	0.315855216	0.325002965	0.197589824	0.130543774	0.118265392	660.3014625	662.3224591	516.6947539	512.0065473	143.6067087	150.3159117	0.212393998	-0.231101051	0.206666527	-0.231626747	0.005727471	0.000525696
327	2.80853517	0.09748969	0.004	0.507633201	0.330858996	0.325002965	0.197589824	0.182630235	0.133269172	684.6822451	694.2319019	516.6947539	512.0065473	167.9874913	182.2253546	0.21293164	-0.230196065	0.206666527	-0.231626747	0.006265113	0.001430682
328	3.204312744	0.109720532	0.002	0.466048693	0.400827296	0.325002965	0.197589824	0.141045728	0.203237472	664.5519157	674.3389839	516.6947539	512.0065473	147.8571619	162.3324365	0.212682957	-0.229557102	0.206666527	-0.231626747	0.00601643	0.002069645
329	3.169321406	0.108652559	0.002	0.460295187	0.325096551	0.325002965	0.197589824	0.135292221	0.127506727	629.4079982	619.5795448	516.6947539	512.0065473	112.7132444	107.5729975	0.212514293	-0.231033124	0.206666527	-0.231626747	0.005847766	0.000593623
330	3.355535944	0.114306751	0.002	0.524174769	0.449930942	0.325002965	0.197589824	0.199171803	0.252341117	677.7933135	681.8340043	516.6947539	512.0065473	161.0985597	169.827457	0.213516672	-0.229753189	0.206666527	-0.231626747	0.006850146	0.001873558
331	2.419144012	0.085123747	0.004	0.430665051	0.278955023	0.325002965	0.197589824	0.105662085	0.081365199	676.470373	685.8018576	516.6947539	512.0065473	159.7756191	173.7953103	0.212630885	-0.230000954	0.206666527	-0.231626747	0.005964358	0.001625793
332	2.489317476	0.087377224	0.006	0.464766188	0.35524134	0.325002965	0.197589824	0.139763222	0.157651516	673.528272	682.3170809	516.6947539	512.0065473	156.8335181	170.3105336	0.210826922	-0.231027849	0.206666527	-0.231626747	0.004160396	0.000598898
333	2.960842436	0.10223606	0.004	0.476373225	0.351635297	0.325002965	0.197589824	0.15137026	0.154045473	649.2226103	656.5881036	516.6947539	512.0065473	132.5278565	144.5815563	0.212812517	-0.230222554	0.206666527	-0.231626747	0.00614599	0.001404193
334	2.657278455	0.092726127	0.006	0.453010976	0.258847164	0.325002965	0.197589824	0.12800801	0.06125734	712.3793392	708.0819288	516.6947539	512.0065473	195.6845853	196.0753814	0.212565299	-0.230988774	0.206666527	-0.231626747	0.005898772	0.000637973
335	3.02836201	0.104324247	0.002	0.517719924	0.411694616	0.325002965	0.197589824	0.192716959	0.214104792	690.85425	687.1370697	516.6947539	512.0065473	174.1594962	175.1305224	0.212538798	-0.230691585	0.206666527	-0.231626747	0.005872271	0.000935162
336	2.384766488	0.084015716	0.004	0.46625147	0.274744803	0.325002965	0.197589824	0.141248505	0.077154979	670.0327269	674.7413317	516.6947539	512.0065473	153.337973	162.7347844	0.211649446	-0.230957452	0.206666527	-0.231626747	0.004982919	0.000669295
337	2.61450714	0.091369987	0.014	0.457722835	0.330845115	0.325002965	0.197589824	0.13271987	0.133255291	719.6508277	718.5018739	516.6947539	512.0065473	202.9560738	206.4953265	0.212719009	-0.230142269	0.206666527	-0.231626747	0.006052483	0.001484478
338	2.757432052	0.095885893	0.008	0.47697039	0.390436914	0.325002965	0.197589824	0.151967424	0.19284709	664.5194358	677.3867983	516.6947539	512.0065473	147.824682	165.380251	0.212563021	-0.229171408	0.206666527	-0.231626747	0.005896494	0.002455339
339	3.107087441	0.106746766	0.004	0.487668822	0.318908274	0.325002965	0.197589824	0.162665857	0.12131845	634.4718105	641.4519076	516.6947539	512.0065473	117.7770567	129.4453602	0.212761005	-0.230325369	0.206666527	-0.231626747	0.006094478	0.001301378
340	2.663560515	0.09292497	0.006	0.444138046	0.291152463	0.325002965	0.197589824	0.119135081	0.093562639	667.1430665	666.215529	516.6947539	512.0065473	150.4483126	154.2089816	0.211922395	-0.2307524	0.206666527	-0.231626747	0.005255868	0.000874347
341	2.373812457	0.08366209	0.008	0.403294429	0.259046454	0.325002965	0.197589824	0.078291463	0.061456629	741.5589813	740.6072637	516.6947539	512.0065473	224.8642274	228.6007164	0.213004883	-0.229985294	0.206666527	-0.231626747	0.006338356	0.001641453
342	2.222331627	0.078743729	0.016	0.436023542	0.296263878	0.325002965	0.197589824	0.111020576	0.098674054	622.7686501	616.9402422	516.6947539	512.0065473	106.0738963	104.9336949	0.213849585	-0.228712624	0.206666527	-0.231626747	0.007183058	0.002914123
343	2.864377785	0.099235736	0.002	0.488029899	0.387555526	0.325002965	0.197589824	0.163026934	0.189965702	676.1835719	679.7948213	516.6947539	512.0065473	159.488818	167.7882739	0.21169235	-0.230365426	0.206666527	-0.231626747	0.005025823	0.001261321
344	3.322260026	0.113301636	0.004	0.462527618	0.354428975	0.325002965	0.197589824	0.137524653	0.15683915	677.0386868	673.7529158	516.6947539	512.0065473	160.3439329	161.7463685	0.213117805	-0.229812525	0.206666527	-0.231626747	0.006451279	0.001814222
345	2.629025039	0.091830757	0.006	0.460679669	0.347951692	0.325002965	0.197589824	0.135676704	0.150361868	648.86353	643.8124286	516.6947539	512.0065473	132.1687761	131.8058813	0.211613484	-0.230763969	0.206666527	-0.231626747	0.004946957	0.000862778
346	2.498546549	0.087672771	0.002	0.467972472	0.356420561	0.325002965	0.197589824	0.142969507	0.158830737	589.5955444	599.0248784	516.6947539	512.0065473	72.90079056	87.0183311	0.212097088	-0.229849884	0.206666527	-0.231626747	0.005430561	0.001776863
347	2.346229403	0.082770423	0.012	0.432113183	0.29440362	0.325002965	0.197589824	0.107110218	0.096813796	688.4263335	693.2240499	516.6947539	512.0065473	171.7315796	181.2175026	0.212483918	-0.230515615	0.206666527	-0.231626747	0.005817392	0.001111132
348	3.026079065	0.104253801	0.004	0.496805968	0.439563022	0.325002965	0.197589824	0.171803002	0.241973197	671.8255943	665.1321003	516.6947539	512.0065473	155.1308404	153.125553	0.213126985	-0.230460994	0.206666527	-0.231626747	0.006460458	0.001165753
349	3.330127178	0.113539473	0.002	0.48972979	0.37515118	0.325002965	0.197589824	0.164726825	0.177561356	708.9864577	710.6283579	516.6947539	512.0065473	192.2917038	198.6218106	0.211799782	-0.230576706	0.206666527	-0.231626747	0.005133255	0.001050041
350	3.334542526	0.1136729	0.004	0.49486322	0.370280346	0.325002965	0.197589824	0.169860255	0.172690522	663.0128867	664.7107823	516.6947539	512.0065473	146.3181329	152.704235	0.212487709	-0.229169763	0.206666527	-0.231626747	0.005821182	0.002456984
351	2.468244394	0.086701672	0.006	0.465485977	0.318943912	0.325002965	0.197589824	0.140483011	0.121354088	712.7330448	718.0412174	516.6947539	512.0065473	196.038291	206.0346701	0.213127936	-0.229630714	0.206666527	-0.231626747	0.006461409	0.001996033
352	2.78253042	0.096674281	0.006	0.483871168	0.321870337	0.325002965	0.197589824	0.158868203	0.124280512	616.1159248	614.3068363	516.6947539	512.0065473	99.42117094	102.3002889	0.212494244	-0.22986102	0.206666527	-0.231626747	0.005827717	0.001765727
353	2.5622095	0.089706278	0.002	0.449802173	0.318799176	0.325002965	0.197589824	0.124799207	0.121209352	660.8508	667.9453925	516.6947539	512.0065473	144.1560462	155.9388451	0.212020287	-0.229507424	0.206666527	-0.231626747	0.00535376	0.002119323
354	2.391003164	0.084216931	0.006	0.409608981	0.224178245	0.325002965	0.197589824	0.084606016	0.026588421	625.9286059	628.5397292	516.6947539	512.0065473	109.2338521	116.5331819	0.212612178	-0.229705153	0.206666527	-0.231626747	0.005945651	0.001921594
355	3.090349438	0.106232806	0.002	0.452210056	0.338142166	0.325002965	0.197589824	0.127207091	0.140552342	624.5048305	612.4523091	516.6947539	512.0065473	107.8100767	100.4457617	0.212825444	-0.228986531	0.206666527	-0.231626747	0.006158918	0.002640216
356	2.740523735	0.095353994	0.004	0.4013971	0.246852534	0.325002965	0.197589824	0.076394135	0.04926271	675.4142889	668.4922874	516.6947539	512.0065473	158.7195351	156.48574	0.212635728	-0.229649822	0.206666527	-0.231626747	0.005969202	0.001976925
357	2.396924445	0.084407889	0.01	0.410836301	0.245827602	0.325002965	0.197589824	0.085833336	0.048237778	625.4730892	619.5921431	516.6947539	512.0065473	108.7783354	107.5855958	0.21254336	-0.230598686	0.206666527	-0.231626747	0.005876833	0.001028061
358	2.34150794	0.08261762	0.01	0.413117159	0.244916582	0.325002965	0.197589824	0.088114194	0.047326758	674.3418987	674.3222156	516.6947539	512.0065473	157.6471449	162.3156682	0.212066036	-0.229618433	0.206666527	-0.231626747	0.005399509	0.002008314
359	3.04818515	0.104935476	0.004	0.45177764	0.290513632	0.325002965	0.197589824	0.126774674	0.092923808	612.5229788	620.1815861	516.6947539	512.0065473	95.82822498	108.1750388	0.212746869	-0.229333645	0.206666527	-0.231626747	0.006080342	0.002293102
360	2.57109829	0.08998948	0.006	0.403950265	0.269405718	0.325002965	0.197589824	0.0789473	0.071815894	744.0626741	743.8941791	516.6947539	512.0065473	227.3679202	231.8876318	0.212261783	-0.231116488	0.206666527	-0.231626747	0.005595256	0.000510259
361	3.057168012	0.105212181	0.006	0.475975081	0.372681524	0.325002965	0.197589824	0.150972116	0.1750917	699.5935843	705.3681542	516.6947539	512.0065473	182.8988305	193.3616068	0.212658891	-0.230281222	0.206666527	-0.231626747	0.005992364	0.001345525
362	2.727443076	0.094942076	0.008	0.471591053	0.331713372	0.325002965	0.197589824	0.146588088	0.134123548	672.999989	676.3314349	516.6947539	512.0065473	156.3052352	164.3248875	0.213151794	-0.229513839	0.206666527	-0.231626747	0.006485268	0.002112908
363	1.997472467	0.071344743	0.026	0.361061398	0.198711685	0.325002965	0.197589824	0.036058433	0.001121861	606.1221895	611.1199483	516.6947539	512.0065473	89.42743562	99.11340097	0.211681122	-0.23174372	0.206666527	-0.231626747	0.005014595	-0.000116973
364	3.042419586	0.104757786	0.002	0.463581695	0.331582234	0.325002965	0.197589824	0.13857873	0.13399241	675.752498	675.783855	516.6947539	512.0065473	159.0577442	163.7773076	0.212535163	-0.229776183	0.206666527	-0.231626747	0.005868636	0.001850564
365	3.015643109	0.103931631	0.01	0.410840604	0.295185159	0.325002965	0.197589824	0.085837639	0.097595335	673.3796325	669.0450984	516.6947539	512.0065473	156.6848786	157.0385511	0.213366346	-0.229698037	0.206666527	-0.231626747	0.00669982	0.00192871
366	2.22779965	0.078922186	0.008	0.396582736	0.235496424	0.325002965	0.197589824	0.071579771	0.0379066	599.4745755	595.5687237	516.6947539	512.0065473	82.77982166	83.56217637	0.212374529	-0.230968099	0.206666527	-0.231626747	0.005708002	0.000658648
367	2.858515315	0.09905275	0.004	0.445190275	0.277902319	0.325002965	0.197589824	0.120187309	0.080312495	623.7941812	618.3235	516.6947539	512.0065473	107.0994273	106.3169527	0.213128368	-0.228889142	0.206666527	-0.231626747	0.006461841	0.002737605
368	2.428408414	0.085421891	0.01	0.432015336	0.272628239	0.325002965	0.197589824	0.107012371	0.075038415	684.3026951	686.2670017	516.6947539	512.0065473	167.6079412	174.2604544	0.211799906	-0.231094332	0.206666527	-0.231626747	0.005133379	0.000532415
369	2.27996979	0.080621366	0.008	0.41879915	0.29062136	0.325002965	0.197589824	0.093796185	0.093031536	648.8806525	653.859761	516.6947539	512.0065473	132.1858987	141.8532137	0.211919599	-0.231113386	0.206666527	-0.231626747	0.005253073	0.000513361
370	2.813671058	0.097650558	0.006	0.446070845	0.272048311	0.325002965	0.197589824	0.121067879	0.074458487	629.9581157	633.1951547	516.6947539	512.0065473	113.2633619	121.1886073	0.212780659	-0.230224743	0.206666527	-0.231626747	0.006114133	0.001402004
371	2.921717539	0.101021578	0.004	0.459917888	0.33058378	0.325002965	0.197589824	0.134914923	0.132993955	664.2069009	665.6951726	516.6947539	512.0065473	147.512147	153.6886253	0.212286712	-0.231003551	0.206666527	-0.231626747	0.005620185	0.000623196
372	2.199903575	0.078011032	0.016	0.431209	0.285366357	0.325002965	0.197589824	0.106206035	0.087776533	657.795962	656.9147463	516.6947539	512.0065473	141.1012081	144.9081989	0.212031436	-0.230554919	0.206666527	-0.231626747	0.005364909	0.001071828
373	2.231798443	0.079052649	0.018	0.457933689	0.30649794	0.325002965	0.197589824	0.132930724	0.108908116	718.8686077	718.6130501	516.6947539	512.0065473	202.1738538	206.6065028	0.212724237	-0.229480523	0.206666527	-0.231626747	0.00605771	0.002146224
374	2.506705861	0.087933901	0.01	0.480886705	0.378310316	0.325002965	0.197589824	0.155883739	0.180720492	728.2983966	727.6144561	516.6947539	512.0065473	211.6036428	215.6079088	0.21287323	-0.230029118	0.206666527	-0.231626747	0.006206703	0.001597629
375	2.491575558	0.087449553	0.006	0.454486268	0.290351373	0.325002965	0.197589824	0.129483302	0.092761548	613.7755628	617.770673	516.6947539	512.0065473	97.08080892	105.7641257	0.21149772	-0.230123011	0.206666527	-0.231626747	0.004831193	0.001503736
376	2.900108073	0.100349385	0.006	0.443523175	0.307258264	0.325002965	0.197589824	0.118520209	0.109668439	620.8859874	612.9690389	516.6947539	512.0065473	104.1912335	100.9624916	0.211893997	-0.231310015	0.206666527	-0.231626747	0.00522747	0.000316732
377	2.174981625	0.077195494	0.012	0.453257803	0.266770337	0.325002965	0.197589824	0.128254837	0.069180513	655.7924517	657.1814499	516.6947539	512.0065473	139.0976979	145.1749026	0.211897303	-0.230802477	0.206666527	-0.231626747	0.005230776	0.00082427
378	2.992146263	0.103205407	0.002	0.492934988	0.410778793	0.325002965	0.197589824	0.167932023	0.213188969	646.5216817	644.7469926	516.6947539	512.0065473	129.8269278	132.7404452	0.211850082	-0.231096664	0.206666527	-0.231626747	0.005183555	0.000530083
379	2.801813342	0.09727906	0.004	0.488293533	0.314556306	0.325002965	0.197589824	0.163290568	0.116966482	644.726751	649.0325026	516.6947539	512.0065473	128.0319972	137.0259553	0.213412913	-0.229211493	0.206666527	-0.231626747	0.006746387	0.002415254
380	3.132488364	0.107525603	0.008	0.488615021	0.356567904	0.325002965	0.197589824	0.163612056	0.15897808	673.1825626	667.8827773	516.6947539	512.0065473	156.4878087	155.87623	0.212637717	-0.230023704	0.206666527	-0.231626747	0.00597119	0.001603043
381	3.2174318	0.110120281	0.006	0.406627216	0.370418386	0.325002965	0.197589824	0.081624251	0.172828562	632.0656987	634.5909636	516.6947539	512.0065473	115.3709448	122.5844163	0.213338975	-0.228908272	0.206666527	-0.231626747	0.006672448	0.002718475
382	2.470916654	0.086787394	0.004	0.456579245	0.294875443	0.325002965	0.197589824	0.13157628	0.097285619	674.8666771	679.5748743	516.6947539	512.0065473	158.1719233	167.568327	0.212725492	-0.229622586	0.206666527	-0.231626747	0.006058965	0.002004161
383	3.642393893	0.122877859	0.002	0.488813214	0.380753906	0.325002965	0.197589824	0.163810249	0.183164082	552.4797904	551.2789676	516.6947539	512.0065473	35.78503655	39.27242028	0.212941336	-0.229987211	0.206666527	-0.231626747	0.006274809	0.001639536
384	2.805908701	0.097407401	0.008	0.490608552	0.40363837	0.325002965	0.197589824	0.165605587	0.206048546	664.553833	661.9724904	516.6947539	512.0065473	147.8590791	149.9659431	0.21201056	-0.230617381	0.206666527	-0.231626747	0.005344034	0.001009366
385	2.059761119	0.073406224	0.022	0.420699326	0.243605983	0.325002965	0.197589824	0.095696361	0.046016159	652.6727127	658.9218627	516.6947539	512.0065473	135.9779588	146.9153154	0.212539895	-0.230153338	0.206666527	-0.231626747	0.005873369	0.001473409
386	2.358850431	0.083178634	0.008	0.384514352	0.223706503	0.325002965	0.197589824	0.059511386	0.026116679	571.0595718	569.5644148	516.6947539	512.0065473	54.36481797	57.55786747	0.211699723	-0.230465156	0.206666527	-0.231626747	0.005033196	0.001161591
387	2.527002375	0.088582822	0.008	0.464257416	0.308969778	0.325002965	0.197589824	0.13925445	0.111379954	668.5901386	668.0609355	516.6947539	512.0065473	151.8953847	156.0543882	0.212963165	-0.230800626	0.206666527	-0.231626747	0.006296638	0.000826121
388	2.533733156	0.088797815	0.012	0.520447725	0.359312201	0.325002965	0.197589824	0.19544476	0.161722377	585.8294635	577.7754068	516.6947539	512.0065473	69.13470962	65.76885945	0.211767014	-0.229808778	0.206666527	-0.231626747	0.005100488	0.001817969
389	2.69655323	0.093967844	0.002	0.409537603	0.233127961	0.325002965	0.197589824	0.084534638	0.035538137	665.3473763	669.0279931	516.6947539	512.0065473	148.6526224	157.0214458	0.212321242	-0.230115252	0.206666527	-0.231626747	0.005654716	0.001511495
390	2.637077177	0.092086115	0.004	0.45411417	0.271099717	0.325002965	0.197589824	0.129111204	0.073509893	736.1534754	742.5208661	516.6947539	512.0065473	219.4587215	230.5143187	0.212987285	-0.229185508	0.206666527	-0.231626747	0.006320758	0.002441239
391	3.191015154	0.109314977	0.004	0.42415887	0.253432733	0.325002965	0.197589824	0.099155905	0.055842908	640.7426446	643.6176418	516.6947539	512.0065473	124.0478907	131.6110945	0.213961843	-0.228148891	0.206666527	-0.231626747	0.007295317	0.003477856
392	3.305000975	0.112779419	0.002	0.444518725	0.360136292	0.325002965	0.197589824	0.11951576	0.162546468	650.7662145	652.8245025	516.6947539	512.0065473	134.0714606	140.8179551	0.212649939	-0.230793037	0.206666527	-0.231626747	0.005983412	0.00083371
393	2.606624837	0.091119622	0.016	0.482916658	0.363435559	0.325002965	0.197589824	0.157913693	0.165845735	674.8132008	669.1979485	516.6947539	512.0065473	158.118447	157.1914011	0.212119301	-0.229946013	0.206666527	-0.231626747	0.005452774	0.001680734
394	2.589553207	0.090576904	0.008	0.44658585	0.273861969	0.325002965	0.197589824	0.121582884	0.076272145	680.8252983	669.7103054	516.6947539	512.0065473	164.1305445	157.7037581	0.211746767	-0.230122155	0.206666527	-0.231626747	0.00508024	0.001504592
395	2.134544832	0.075869179	0.01	0.442689955	0.258650115	0.325002965	0.197589824	0.11768699	0.061060291	728.7939877	731.942508	516.6947539	512.0065473	212.0992338	219.9359607	0.212159864	-0.229994999	0.206666527	-0.231626747	0.005493337	0.001631748
396	2.335135044	0.08241129	0.024	0.451958057	0.339111443	0.325002965	0.197589824	0.126955091	0.141521619	695.087669	694.7664837	516.6947539	512.0065473	178.3929152	182.7599364	0.212884497	-0.229027827	0.206666527	-0.231626747	0.00621797	0.00259892
397	2.922171532	0.101035689	0.004	0.466779474	0.315272209	0.325002965	0.197589824	0.141776508	0.117682385	713.3050689	719.4715652	516.6947539	512.0065473	196.6103151	207.4650179	0.211823661	-0.230685442	0.206666527	-0.231626747	0.005157134	0.000941305
398	2.520810745	0.088384961	0.014	0.452269915	0.289716824	0.325002965	0.197589824	0.12726695	0.092127	710.3584901	704.4400759	516.6947539	512.0065473	193.6637363	192.4335286	0.213326615	-0.229671125	0.206666527	-0.231626747	0.006660089	0.001955622
399	2.81350785	0.097645447	0.002	0.428963137	0.253718838	0.325002965	0.197589824	0.103960171	0.056129014	706.0188367	707.2063777	516.6947539	512.0065473	189.3240829	195.1998303	0.213247924	-0.229112855	0.206666527	-0.231626747	0.006581397	0.002513892
400	2.525782118	0.088543834	0.014	0.426210637	0.286133728	0.325002965	0.197589824	0.101207672	0.088543904	630.8403865	628.4856388	516.6947539	512.0065473	114.1456326	116.4790915	0.212008155	-0.229853043	0.206666527	-0.231626747	0.005341629	0.001773704
401	2.63881982	0.09214136	0.004	0.41089331	0.306573013	0.325002965	0.197589824	0.085890344	0.108983189	683.5395893	684.9379904	516.6947539	512.0065473	166.8448354	172.9314431	0.21243228	-0.228888732	0.206666527	-0.231626747	0.005765754	0.002738015
402	2.911606055	0.100707171	0.004	0.470534138	0.380002179	0.325002965	0.197589824	0.145531173	0.182412355	627.4069851	631.3069135	516.6947539	512.0065473	110.7122312	119.3003662	0.213124223	-0.229724825	0.206666527	-0.231626747	0.006457696	0.001901922
403	2.81243181	0.097611747	0.006	0.45904774	0.300653936	0.325002965	0.197589824	0.134044775	0.103064112	711.7516798	713.6069083	516.6947539	512.0065473	195.056926	201.600361	0.21184547	-0.231377682	0.206666527	-0.231626747	0.005178944	0.000249065
404	3.849256729	0.128956535	0.002	0.505224707	0.375493327	0.325002965	0.197589824	0.180221742	0.177903503	641.9353765	647.1701592	516.6947539	512.0065473	125.2406226	135.1636118	0.213836402	-0.228459739	0.206666527	-0.231626747	0.007169875	0.003167008
405	2.345700452	0.082753307	0.008	0.444844189	0.300164116	0.325002965	0.197589824	0.119841224	0.102574292	710.6176393	710.6160434	516.6947539	512.0065473	193.9228854	198.6094961	0.213266289	-0.229814697	0.206666527	-0.231626747	0.006599762	0.00181205
406	2.676448791	0.093332644	0.01	0.447186902	0.350952786	0.325002965	0.197589824	0.122183937	0.153362962	686.3599339	689.5248511	516.6947539	512.0065473	169.6651801	177.5183038	0.212731619	-0.230046764	0.206666527	-0.231626747	0.006065092	0.001579983
407	2.828655844	0.098119588	0.006	0.435155008	0.292287312	0.325002965	0.197589824	0.110152043	0.094697488	669.3026946	674.6095764	516.6947539	512.0065473	152.6079407	162.603029	0.21329028	-0.228499244	0.206666527	-0.231626747	0.006623754	0.003127503
408	2.808641716	0.097493028	0.004	0.545168032	0.458313269	0.325002965	0.197589824	0.220165067	0.260723445	757.4110264	765.8858525	516.6947539	512.0065473	240.7162725	253.8793052	0.212975941	-0.229841445	0.206666527	-0.231626747	0.006309414	0.001785302
409	2.79784325	0.097154611	0.002	0.498547988	0.392169311	0.325002965	0.197589824	0.173545023	0.194579487	691.600914	692.2466243	516.6947539	512.0065473	174.9061602	180.240077	0.212732655	-0.22995153	0.206666527	-0.231626747	0.006066128	0.001675217
410	2.541121605	0.089033698	0.004	0.454731643	0.280311445	0.325002965	0.197589824	0.129728678	0.08272162	606.8355342	610.6296696	516.6947539	512.0065473	90.14078031	98.62312229	0.212833649	-0.23029231	0.206666527	-0.231626747	0.006167122	0.001334437
411	3.401680001	0.11569679	0.002	0.513995222	0.40372403	0.325002965	0.197589824	0.188992257	0.206134206	719.2862887	719.091905	516.6947539	512.0065473	202.5915349	207.0853577	0.213792316	-0.228211647	0.206666527	-0.231626747	0.007125789	0.0034151
412	3.215254491	0.110053961	0.002	0.516177115	0.365090737	0.325002965	0.197589824	0.19117415	0.167500913	598.3309518	589.4016105	516.6947539	512.0065473	81.63619796	77.3950632	0.212881779	-0.229439425	0.206666527	-0.231626747	0.006215253	0.002187322
413	3.042896334	0.104772482	0.004	0.494641988	0.397810601	0.325002965	0.197589824	0.169639023	0.200220777	693.2720284	682.0764677	516.6947539	512.0065473	176.5772745	170.0699204	0.213213983	-0.230128037	0.206666527	-0.231626747	0.006547456	0.00149871
414	2.936841049	0.101491419	0.002	0.469110487	0.264505584	0.325002965	0.197589824	0.144107522	0.06691576	664.0019149	660.6209001	516.6947539	512.0065473	147.3071611	148.6143528	0.211595181	-0.23120325	0.206666527	-0.231626747	0.004928654	0.000423497
415	2.6758229	0.093312855	0.006	0.450238385	0.265056689	0.325002965	0.197589824	0.12523542	0.067466865	630.7139914	634.2967349	516.6947539	512.0065473	114.0192375	122.2901876	0.211765923	-0.2314715	0.206666527	-0.231626747	0.005099397	0.000155247
416	2.301492911	0.081320548	0.012	0.430016365	0.284753436	0.325002965	0.197589824	0.1050134	0.087163612	620.2696761	619.1752562	516.6947539	512.0065473	103.5749222	107.1687089	0.212210509	-0.230862257	0.206666527	-0.231626747	0.005543982	0.00076449
417	2.375996087	0.083732606	0.006	0.396598274	0.227775241	0.325002965	0.197589824	0.071595308	0.030185417	631.1163504	632.9707503	516.6947539	512.0065473	114.4215965	120.964203	0.213678928	-0.229301588	0.206666527	-0.231626747	0.007012401	0.002325159
418	2.353289786	0.082998827	0.002	0.445518648	0.247240845	0.325002965	0.197589824	0.120515683	0.049651021	659.0714471	655.1742467	516.6947539	512.0065473	142.3766932	143.1676993	0.211805495	-0.23104584	0.206666527	-0.231626747	0.005138968	0.000580907
419	1.871608835	0.067151087	0.026	0.442396694	0.237819326	0.325002965	0.197589824	0.117393729	0.040229502	668.1226649	664.8565111	516.6947539	512.0065473	151.427911	152.8499638	0.212676369	-0.230751494	0.206666527	-0.231626747	0.006009842	0.000875253
420	3.188812881	0.109247776	0.002	0.438471069	0.372527464	0.325002965	0.197589824	0.113468103	0.17493764	662.2163716	668.613369	516.6947539	512.0065473	145.5216178	156.6068217	0.212350327	-0.23010822	0.206666527	-0.231626747	0.0056838	0.001518527
421	2.306026282	0.08146768	0.008	0.481453556	0.339769547	0.325002965	0.197589824	0.156450591	0.142179723	716.0426487	715.5887631	516.6947539	512.0065473	199.3478949	203.5822158	0.212715714	-0.230816695	0.206666527	-0.231626747	0.006049187	0.000810052
422	3.064980677	0.1054527	0.006	0.453131127	0.364794165	0.325002965	0.197589824	0.128128161	0.167204341	601.3158301	606.9762879	516.6947539	512.0065473	84.62107625	94.96974055	0.21178861	-0.23103278	0.206666527	-0.231626747	0.005122083	0.000593967
423	2.843867381	0.098595218	0.002	0.488987289	0.337347927	0.325002965	0.197589824	0.163984324	0.139758103	672.8302327	666.3549086	516.6947539	512.0065473	156.1354788	154.3483612	0.212701024	-0.22990452	0.206666527	-0.231626747	0.006034497	0.001722227
424	2.728693224	0.09498146	0.004	0.472471337	0.352182482	0.325002965	0.197589824	0.147468371	0.154592658	608.5111757	612.9906638	516.6947539	512.0065473	91.81642186	100.9841165	0.212805141	-0.230051544	0.206666527	-0.231626747	0.006138614	0.001575203
425	2.337324196	0.082482177	0.012	0.503841248	0.335832028	0.325002965	0.197589824	0.178838282	0.138242204	702.0719085	694.4270553	516.6947539	512.0065473	185.3771546	182.420508	0.212972999	-0.23078401	0.206666527	-0.231626747	0.006306472	0.000842737
426	2.587500797	0.090511613	0.006	0.422488004	0.281726646	0.325002965	0.197589824	0.097485039	0.084136822	638.3700089	643.0852758	516.6947539	512.0065473	121.6752551	131.0787285	0.212822381	-0.230709036	0.206666527	-0.231626747	0.006155854	0.000917711
427	2.790832497	0.096934762	0.004	0.450699913	0.304672066	0.325002965	0.197589824	0.125696948	0.107082242	662.3611646	666.4809484	516.6947539	512.0065473	145.6664107	154.4744011	0.212337303	-0.230501698	0.206666527	-0.231626747	0.005670776	0.001125049
428	3.041954842	0.10474346	0.004	0.500958757	0.377985991	0.325002965	0.197589824	0.175955792	0.180396167	655.7447404	669.9167258	516.6947539	512.0065473	139.0499865	157.9101785	0.212410872	-0.231357352	0.206666527	-0.231626747	0.005744345	0.000269395
429	2.93369536	0.101393732	0.006	0.500082281	0.38286324	0.325002965	0.197589824	0.175079316	0.185273416	647.6904039	638.8549927	516.6947539	512.0065473	130.9956501	126.8484453	0.212707097	-0.229096209	0.206666527	-0.231626747	0.00604057	0.002530538
430	2.588539177	0.090544647	0.008	0.447950433	0.272789652	0.325002965	0.197589824	0.122947468	0.075199828	667.3956085	667.3565513	516.6947539	512.0065473	150.7008546	155.350004	0.214061878	-0.228733249	0.206666527	-0.231626747	0.007395351	0.002893498
431	2.480224393	0.087085844	0.016	0.438903057	0.299302978	0.325002965	0.197589824	0.113900091	0.101713154	666.5548169	656.9069316	516.6947539	512.0065473	149.860063	144.9003843	0.211901461	-0.22944034	0.206666527	-0.231626747	0.005234934	0.002186407
432	2.079357891	0.0740529	0.012	0.411479136	0.257509927	0.325002965	0.197589824	0.08647617	0.059920103	633.3894065	624.5182581	516.6947539	512.0065473	116.6946527	112.5117108	0.212914466	-0.229522193	0.206666527	-0.231626747	0.00624794	0.002104554
433	3.329283488	0.113513973	0.006	0.450081068	0.367252546	0.325002965	0.197589824	0.125078102	0.169662721	632.2760063	627.1217771	516.6947539	512.0065473	115.5812525	115.1152298	0.213307285	-0.23002563	0.206666527	-0.231626747	0.006640759	0.001601117
434	2.731160703	0.095059184	0.006	0.432205772	0.356363056	0.325002965	0.197589824	0.107202807	0.158773232	706.1911084	708.4448516	516.6947539	512.0065473	189.4963545	196.4383043	0.212107657	-0.231832855	0.206666527	-0.231626747	0.00544113	-0.000206108
435	3.204689246	0.10973201	0.002	0.475918798	0.391049285	0.325002965	0.197589824	0.150915832	0.193459461	578.5057652	575.0073087	516.6947539	512.0065473	61.81101131	63.00076141	0.213754497	-0.228778332	0.206666527	-0.231626747	0.00708797	0.002848415
436	3.09637871	0.10641801	0.004	0.451871774	0.342123963	0.325002965	0.197589824	0.126868809	0.144534139	675.1934978	683.2046285	516.6947539	512.0065473	158.4987439	171.1980812	0.212852354	-0.229612343	0.206666527	-0.231626747	0.006185828	0.002014404
437	3.059164206	0.105273647	0.002	0.483708373	0.363768619	0.325002965	0.197589824	0.158705407	0.166178795	663.0192943	662.3639298	516.6947539	512.0065473	146.3245405	150.3573825	0.212297802	-0.230015135	0.206666527	-0.231626747	0.005631275	0.001611612
438	2.245575298	0.079501843	0.01	0.414088117	0.221345263	0.325002965	0.197589824	0.089085152	0.023755439	629.3156426	627.9993385	516.6947539	512.0065473	112.6208887	115.9927912	0.212316169	-0.230127246	0.206666527	-0.231626747	0.005649642	0.001499501
439	3.255345221	0.111273519	0.008	0.444871038	0.353712836	0.325002965	0.197589824	0.119868073	0.156123012	628.3312675	635.1959727	516.6947539	512.0065473	111.6365136	123.1894254	0.212772585	-0.230719024	0.206666527	-0.231626747	0.006106058	0.000907723
440	2.058544754	0.073366056	0.026	0.405605039	0.324160736	0.325002965	0.197589824	0.080602073	0.126570912	668.8735092	666.0866584	516.6947539	512.0065473	152.1787553	154.0801111	0.213564201	-0.229999099	0.206666527	-0.231626747	0.006897674	0.001627648
441	2.579805786	0.090266736	0.01	0.448513893	0.273686376	0.325002965	0.197589824	0.123510927	0.076096552	649.7546607	646.04421	516.6947539	512.0065473	133.0599068	134.0376627	0.213427996	-0.229577232	0.206666527	-0.231626747	0.00676147	0.002049515
442	2.42154512	0.085201037	0.008	0.434180294	0.285556957	0.325002965	0.197589824	0.109177329	0.087967133	666.0497879	667.9115951	516.6947539	512.0065473	149.355034	155.9050478	0.213747486	-0.228631235	0.206666527	-0.231626747	0.007080959	0.002995512
443	3.010967578	0.103787217	0.002	0.433590892	0.335529799	0.325002965	0.197589824	0.108587927	0.137939975	671.7496632	668.4596753	516.6947539	512.0065473	155.0549093	156.453128	0.212167751	-0.229791839	0.206666527	-0.231626747	0.005501225	0.001834908
444	2.762702895	0.096051574	0.004	0.520968693	0.408934164	0.325002965	0.197589824	0.195965728	0.21134434	690.2205553	692.8314937	516.6947539	512.0065473	173.5258015	180.8249464	0.212517567	-0.228962707	0.206666527	-0.231626747	0.00585104	0.00266404
445	2.662483639	0.092890891	0.008	0.477664456	0.339660358	0.325002965	0.197589824	0.15266149	0.142070534	660.4204145	661.0871443	516.6947539	512.0065473	143.7256606	149.080597	0.212543499	-0.230595181	0.206666527	-0.231626747	0.005876972	0.001031566
446	2.111083257	0.075097898	0.008	0.441593525	0.264697089	0.325002965	0.197589824	0.11659056	0.067107265	680.6490056	688.58597	516.6947539	512.0065473	163.9542517	176.5794227	0.213475612	-0.229666604	0.206666527	-0.231626747	0.006809085	0.001960143
447	3.063853898	0.105418019	0.008	0.498296854	0.422169364	0.325002965	0.197589824	0.173293888	0.22457954	659.8312172	666.7178941	516.6947539	512.0065473	143.1364633	154.7113467	0.212435119	-0.230081342	0.206666527	-0.231626747	0.005768592	0.001545405
448	3.196313266	0.109476605	0.004	0.463049685	0.429855706	0.325002965	0.197589824	0.13804672	0.232265882	702.8382665	704.1247494	516.6947539	512.0065473	186.1435126	192.118202	0.2126637	-0.229692497	0.206666527	-0.231626747	0.005997174	0.00193425
449	3.127243068	0.107364884	0.006	0.432222269	0.269620811	0.325002965	0.197589824	0.107219304	0.072030987	643.2527688	643.9398001	516.6947539	512.0065473	126.5580149	131.9332528	0.212220803	-0.230950108	0.206666527	-0.231626747	0.005554276	0.000676639
450	2.357574269	0.083137374	0.014	0.502188982	0.32321866	0.325002965	0.197589824	0.177186016	0.125628836	679.785714	673.8375749	516.6947539	512.0065473	163.0909602	161.8310276	0.2122921	-0.229977379	0.206666527	-0.231626747	0.005625573	0.001649368
451	3.344991083	0.113988485	0.006	0.51742342	0.447125499	0.325002965	0.197589824	0.192420455	0.249535675	672.719424	668.7371505	516.6947539	512.0065473	156.0246701	156.7306032	0.212698169	-0.229531472	0.206666527	-0.231626747	0.006031643	0.002095275
452	2.835157963	0.098322956	0.006	0.474393873	0.334865694	0.325002965	0.197589824	0.149390908	0.13727587	602.2631964	601.1886673	516.6947539	512.0065473	85.56844251	89.18211995	0.212472839	-0.229929738	0.206666527	-0.231626747	0.005806313	0.001697009
453	2.671776035	0.093184881	0.008	0.436191689	0.331283901	0.325002965	0.197589824	0.111188724	0.133694077	669.9333191	668.9957879	516.6947539	512.0065473	153.2385653	156.9892406	0.213220918	-0.229929163	0.206666527	-0.231626747	0.006554391	0.001697584
454	3.157298502	0.108285015	0.002	0.43759227	0.354272229	0.325002965	0.197589824	0.112589305	0.156682405	655.166411	651.0635965	516.6947539	512.0065473	138.4716572	139.0570492	0.212296672	-0.229499316	0.206666527	-0.231626747	0.005630146	0.002127431
455	2.716581698	0.094599759	0.01	0.477195804	0.3220024	0.325002965	0.197589824	0.152192839	0.124412576	638.7133355	626.9490641	516.6947539	512.0065473	122.0185817	114.9425168	0.212526529	-0.229330868	0.206666527	-0.231626747	0.005860002	0.002295879
456	3.169701538	0.108664175	0.006	0.472550364	0.348519703	0.325002965	0.197589824	0.147547399	0.150929879	684.5077263	677.9314792	516.6947539	512.0065473	167.8129724	165.9249318	0.211600044	-0.230610467	0.206666527	-0.231626747	0.004933518	0.00101628
457	2.420082892	0.08515397	0.014	0.459236176	0.320524595	0.325002965	0.197589824	0.134233211	0.122934771	698.9057644	697.2072842	516.6947539	512.0065473	182.2110105	185.2007369	0.212697996	-0.23044299	0.206666527	-0.231626747	0.006031469	0.001183757
458	3.25985378	0.11141046	0.002	0.478370621	0.384190025	0.325002965	0.197589824	0.153367656	0.186600201	661.955517	661.3798175	516.6947539	512.0065473	145.2607631	149.3732702	0.213444892	-0.22918315	0.206666527	-0.231626747	0.006778365	0.002443597
459	3.253137961	0.111206462	0.002	0.484907144	0.410205777	0.325002965	0.197589824	0.159904179	0.212615953	684.4195371	692.4258658	516.6947539	512.0065473	167.7247833	180.4193185	0.212544413	-0.229537327	0.206666527	-0.231626747	0.005877886	0.00208942
460	2.678464569	0.093396373	0.008	0.467227314	0.369360562	0.325002965	0.197589824	0.142224348	0.171770738	684.4069199	684.6850198	516.6947539	512.0065473	167.712166	172.6784725	0.213433762	-0.229709772	0.206666527	-0.231626747	0.006767235	0.001916975
461	2.640082793	0.092181395	0.004	0.466840428	0.303196004	0.325002965	0.197589824	0.141837463	0.10560618	686.8804449	692.4440253	516.6947539	512.0065473	170.185691	180.4374779	0.212568541	-0.230054635	0.206666527	-0.231626747	0.005902014	0.001572112
462	2.802150298	0.097289621	0.004	0.419016467	0.275079951	0.325002965	0.197589824	0.094013501	0.077490127	596.6362356	595.6704311	516.6947539	512.0065473	79.94148171	83.66388373	0.212546499	-0.229234506	0.206666527	-0.231626747	0.005879972	0.002392241
463	3.457396734	0.117369392	0.004	0.469069003	0.370974162	0.325002965	0.197589824	0.144066038	0.173384338	610.2199153	608.4500692	516.6947539	512.0065473	93.52516147	96.44352186	0.212330734	-0.230019719	0.206666527	-0.231626747	0.005664207	0.001607028
464	2.504923124	0.087876859	0.008	0.447613095	0.323959881	0.325002965	0.197589824	0.122610129	0.126370057	673.2019773	670.0264078	516.6947539	512.0065473	156.5072235	158.0198605	0.213402503	-0.230596064	0.206666527	-0.231626747	0.006735976	0.001030683
465	2.605919045	0.091097197	0.008	0.447703801	0.325332093	0.325002965	0.197589824	0.122700835	0.127742269	676.842601	678.5839275	516.6947539	512.0065473	160.1478472	166.5773802	0.212272314	-0.231395528	0.206666527	-0.231626747	0.005605787	0.000231219
466	2.684601742	0.093590344	0.006	0.451322859	0.325989861	0.325002965	0.197589824	0.126319894	0.128400037	657.4895387	652.9329311	516.6947539	512.0065473	140.7947848	140.9263838	0.21299405	-0.230335552	0.206666527	-0.231626747	0.006327523	0.001291195
467	2.135459185	0.075899212	0.01	0.414948145	0.269777	0.325002965	0.197589824	0.08994518	0.072187175	672.0772269	682.0574603	516.6947539	512.0065473	155.3824731	170.050913	0.213209184	-0.229818752	0.206666527	-0.231626747	0.006542657	0.001807995
468	3.582572867	0.121104168	0.004	0.457735933	0.357582285	0.325002965	0.197589824	0.132732968	0.159992461	591.1849141	594.9363324	516.6947539	512.0065473	74.49016027	82.92978508	0.212715266	-0.230075793	0.206666527	-0.231626747	0.006048739	0.001550954
469	2.308365341	0.081543576	0.008	0.426158969	0.293411584	0.325002965	0.197589824	0.101156004	0.09582176	673.9432571	673.3850656	516.6947539	512.0065473	157.2485033	161.3785183	0.212695764	-0.22868269	0.206666527	-0.231626747	0.006029237	0.002944057
470	3.108007464	0.106774999	0.002	0.461379967	0.340646361	0.325002965	0.197589824	0.136377001	0.143056537	628.8780045	631.1207692	516.6947539	512.0065473	112.1832506	119.1142219	0.21380338	-0.229029631	0.206666527	-0.231626747	0.007136853	0.002597116
471	2.542332483	0.089072345	0.008	0.400652886	0.238071801	0.325002965	0.197589824	0.075649921	0.040481977	625.0717123	626.4390238	516.6947539	512.0065473	108.3769584	114.4324764	0.212029327	-0.231584738	0.206666527	-0.231626747	0.0053628	4.20E-05
472	2.542432895	0.08907555	0.002	0.474717271	0.327162086	0.325002965	0.197589824	0.149714306	0.129572262	630.5089078	637.238654	516.6947539	512.0065473	113.8141539	125.2321067	0.212007467	-0.230413147	0.206666527	-0.231626747	0.005340941	0.0012136
473	2.701147378	0.094112871	0.006	0.447872698	0.270507975	0.325002965	0.197589824	0.122869733	0.072918151	669.8241368	666.6734601	516.6947539	512.0065473	153.1293829	154.6669127	0.213207782	-0.229144847	0.206666527	-0.231626747	0.006541255	0.0024819
474	2.185653055	0.077544879	0.016	0.409959025	0.23474572	0.325002965	0.197589824	0.084956059	0.037155896	612.1909023	612.5718888	516.6947539	512.0065473	95.49614843	100.5653414	0.212634103	-0.229878502	0.206666527	-0.231626747	0.005967576	0.001748245
475	2.640194976	0.092184951	0.01	0.452989362	0.324603171	0.325002965	0.197589824	0.127986397	0.127013347	654.673796	653.9481963	516.6947539	512.0065473	137.9790422	141.941649	0.211493868	-0.230397541	0.206666527	-0.231626747	0.004827341	0.001229206
476	2.69092169	0.093790005	0.006	0.49384401	0.353731219	0.325002965	0.197589824	0.168841045	0.156141395	612.2454825	604.5731021	516.6947539	512.0065473	95.55072869	92.56655473	0.212341023	-0.228636569	0.206666527	-0.231626747	0.005674496	0.002990178
477	2.675072667	0.093289133	0.012	0.489000508	0.36054796	0.325002965	0.197589824	0.163997543	0.162958136	669.8921619	670.8401106	516.6947539	512.0065473	153.1974081	158.8335633	0.212236675	-0.230131222	0.206666527	-0.231626747	0.005570148	0.001495525
478	2.506501006	0.087927347	0.008	0.42131408	0.278598105	0.325002965	0.197589824	0.096311115	0.081008281	602.7480758	602.2252997	516.6947539	512.0065473	86.05332199	90.21875232	0.213174422	-0.228763681	0.206666527	-0.231626747	0.006507895	0.002863066
479	3.117180954	0.107056413	0.002	0.489505352	0.343412457	0.325002965	0.197589824	0.164502387	0.145822632	619.3043916	616.623894	516.6947539	512.0065473	102.6096378	104.6173467	0.212064283	-0.229451501	0.206666527	-0.231626747	0.005397756	0.002175246
480	3.607736828	0.121851152	0.002	0.503548624	0.416855992	0.325002965	0.197589824	0.178545659	0.219266168	626.5297561	632.8471703	516.6947539	512.0065473	109.8350023	120.840623	0.212459592	-0.229885981	0.206666527	-0.231626747	0.005793066	0.001740766
481	2.626844097	0.091761568	0.012	0.414151162	0.280404095	0.325002965	0.197589824	0.089148197	0.082814271	618.3554608	614.7550444	516.6947539	512.0065473	101.660707	102.7484971	0.21416131	-0.228674065	0.206666527	-0.231626747	0.007494784	0.002952682
482	2.35466741	0.08304338	0.016	0.413901328	0.258055543	0.325002965	0.197589824	0.088898362	0.060465719	693.7872743	687.9075985	516.6947539	512.0065473	177.0925204	175.9010512	0.21299186	-0.228922109	0.206666527	-0.231626747	0.006325333	0.002704638
483	2.481955652	0.087141335	0.018	0.448151578	0.273285022	0.325002965	0.197589824	0.123148612	0.075695197	667.6108659	669.1959074	516.6947539	512.0065473	150.916112	157.18936	0.212493636	-0.229761332	0.206666527	-0.231626747	0.005827109	0.001865415
484	2.818976788	0.097816685	0.002	0.46108302	0.351655899	0.325002965	0.197589824	0.136080055	0.154066075	599.5214902	592.7162944	516.6947539	512.0065473	82.82673633	80.70974708	0.212707401	-0.229385248	0.206666527	-0.231626747	0.006040875	0.002241498
485	3.589512653	0.1213103	0.002	0.526751084	0.422289753	0.325002965	0.197589824	0.201748118	0.224699929	671.7724951	674.3627198	516.6947539	512.0065473	155.0777413	162.3561725	0.212106012	-0.231987208	0.206666527	-0.231626747	0.005439486	-0.000360461
486	3.359943133	0.114439702	0.008	0.527998332	0.400037238	0.325002965	0.197589824	0.202995367	0.202447414	725.0306523	729.6555541	516.6947539	512.0065473	208.3358984	217.6490068	0.211783117	-0.229937389	0.206666527	-0.231626747	0.00511659	0.001689358
487	3.299174744	0.112602992	0.002	0.489481429	0.331414276	0.325002965	0.197589824	0.164478463	0.133824452	663.3001266	667.8641928	516.6947539	512.0065473	146.6053727	155.8576454	0.212495306	-0.229866706	0.206666527	-0.231626747	0.005828779	0.001760041
488	2.499599281	0.087706471	0.012	0.40716563	0.254163881	0.325002965	0.197589824	0.082162665	0.056574057	668.9534306	667.4157211	516.6947539	512.0065473	152.2586768	155.4091738	0.213311358	-0.228041626	0.206666527	-0.231626747	0.006644831	0.003585121
489	2.637460063	0.092098254	0.01	0.475867528	0.328978972	0.325002965	0.197589824	0.150864563	0.131389148	657.11532	659.9558253	516.6947539	512.0065473	140.4205661	147.949278	0.212833525	-0.229706918	0.206666527	-0.231626747	0.006166998	0.001919829
490	2.6934453	0.093869707	0.01	0.47333442	0.35689843	0.325002965	0.197589824	0.148331455	0.159308606	653.1381647	651.0397623	516.6947539	512.0065473	136.4434108	139.033215	0.212446663	-0.23067104	0.206666527	-0.231626747	0.005780136	0.000955707
491	2.447201897	0.086026102	0.018	0.437847784	0.348638991	0.325002965	0.197589824	0.112844818	0.151049166	686.3923197	690.4071028	516.6947539	512.0065473	169.6975658	178.4005555	0.213523152	-0.229430319	0.206666527	-0.231626747	0.006856625	0.002196428
492	2.178685635	0.077316794	0.004	0.409767442	0.221788647	0.325002965	0.197589824	0.084764476	0.024198823	662.0307975	660.7972444	516.6947539	512.0065473	145.3360436	148.790697	0.212061517	-0.229736978	0.206666527	-0.231626747	0.00539499	0.001889769
493	2.318075376	0.081858507	0.016	0.438210457	0.294610842	0.325002965	0.197589824	0.113207492	0.097021018	595.6059173	597.3556327	516.6947539	512.0065473	78.91116342	85.34908534	0.212376105	-0.229934272	0.206666527	-0.231626747	0.005709578	0.001692475
494	3.204716769	0.109732849	0.004	0.488348707	0.358830385	0.325002965	0.197589824	0.163345742	0.16124056	613.2319674	610.8433753	516.6947539	512.0065473	96.53721351	98.83682794	0.212656007	-0.230959469	0.206666527	-0.231626747	0.00598948	0.000667278
495	2.39838065	0.084454838	0.006	0.441460098	0.318220447	0.325002965	0.197589824	0.116457133	0.120630623	636.5277844	637.7036762	516.6947539	512.0065473	119.8330305	125.6971288	0.213335113	-0.22890772	0.206666527	-0.231626747	0.006668587	0.002719027
496	2.788741299	0.096869164	0.004	0.434961018	0.282032006	0.325002965	0.197589824	0.109958053	0.084442182	674.4204246	672.6133954	516.6947539	512.0065473	157.7256707	160.606848	0.212521641	-0.23002254	0.206666527	-0.231626747	0.005855114	0.001604207
497	2.68136243	0.093487973	0.002	0.425794068	0.296239502	0.325002965	0.197589824	0.100791103	0.098649678	632.3770367	635.4346389	516.6947539	512.0065473	115.6822829	123.4280916	0.213644048	-0.229406537	0.206666527	-0.231626747	0.006977522	0.00222021
498	2.713488925	0.094502237	0.002	0.484720876	0.350364722	0.325002965	0.197589824	0.159717911	0.152774898	607.6767006	608.2379935	516.6947539	512.0065473	90.98194678	96.23144612	0.212679411	-0.230527561	0.206666527	-0.231626747	0.006012884	0.001099186
499	2.62491881	0.091700481	0.006	0.465553738	0.329793562	0.325002965	0.197589824	0.140550773	0.132203738	649.8551312	649.5680413	516.6947539	512.0065473	133.1603773	137.5614939	0.212556281	-0.229522183	0.206666527	-0.231626747	0.005889754	0.002104564
500	2.540174594	0.089003471	0.006	0.429549463	0.276551975	0.325002965	0.197589824	0.104546498	0.078962151	603.7265997	598.3004926	516.6947539	512.0065473	87.03184586	86.29394524	0.213099787	-0.229283736	0.206666527	-0.231626747	0.00643326	0.002343011
501	2.774600704	0.096425342	0.002	0.458465664	0.327659165	0.325002965	0.197589824	0.133462699	0.130069341	705.5721128	704.7590195	516.6947539	512.0065473	188.8773589	192.7524722	0.212713858	-0.229462656	0.206666527	-0.231626747	0.006047332	0.002164091
502	2.70652886	0.094282693	0.016	0.462936672	0.335856061	0.325002965	0.197589824	0.137933707	0.138266237	673.1031961	678.9285257	516.6947539	512.0065473	156.4084422	166.9219783	0.213335229	-0.229387914	0.206666527	-0.231626747	0.006668703	0.002238833
503	2.546663728	0.089210555	0.01	0.469096388	0.373715677	0.325002965	0.197589824	0.144093423	0.176125853	685.3918814	690.6511932	516.6947539	512.0065473	168.6971275	178.6446459	0.213803351	-0.229257121	0.206666527	-0.231626747	0.007136825	0.002369626
504	2.144909999	0.076209517	0.016	0.406827458	0.266453245	0.325002965	0.197589824	0.081824493	0.068863421	669.4790738	672.627706	516.6947539	512.0065473	152.7843199	160.6211587	0.212723239	-0.22945715	0.206666527	-0.231626747	0.006056712	0.002169597
505	2.657769393	0.09274167	0.008	0.479574502	0.331446393	0.325002965	0.197589824	0.154571536	0.133856569	695.3891325	691.6397915	516.6947539	512.0065473	178.6943786	179.6332441	0.211531184	-0.231688365	0.206666527	-0.231626747	0.004864657	-6.16E-05
506	2.504423729	0.087860879	0.024	0.395086799	0.254919433	0.325002965	0.197589824	0.070083834	0.057329609	621.7898987	624.858937	516.6947539	512.0065473	105.0951449	112.8523897	0.212206953	-0.230147561	0.206666527	-0.231626747	0.005540426	0.001479186
507	2.777231153	0.096507935	0.006	0.4122143	0.258418744	0.325002965	0.197589824	0.087211335	0.06082892	639.6285592	643.267188	516.6947539	512.0065473	122.9338053	131.2606406	0.213276394	-0.229190666	0.206666527	-0.231626747	0.006609867	0.002436081
508	2.185829164	0.077550643	0.028	0.467140492	0.369474677	0.325002965	0.197589824	0.142137527	0.171884853	684.4856526	689.3261619	516.6947539	512.0065473	167.7908987	177.3196145	0.211604	-0.230922298	0.206666527	-0.231626747	0.004937473	0.000704449
509	3.067389616	0.105526835	0.008	0.482022209	0.372862481	0.325002965	0.197589824	0.157019244	0.175272657	634.5261835	634.1044979	516.6947539	512.0065473	117.8314296	122.0979506	0.213468652	-0.22967682	0.206666527	-0.231626747	0.006802125	0.001949927
510	2.61266926	0.091311623	0.004	0.431264399	0.291639024	0.325002965	0.197589824	0.106261434	0.0940492	649.9225805	659.0570545	516.6947539	512.0065473	133.2278266	147.0505072	0.211664529	-0.230009111	0.206666527	-0.231626747	0.004998003	0.001617635
511	2.456965521	0.086339688	0.012	0.407483798	0.249475219	0.325002965	0.197589824	0.082480833	0.051885395	670.4980794	668.6002058	516.6947539	512.0065473	153.8033255	156.5936585	0.211827708	-0.230927641	0.206666527	-0.231626747	0.005161181	0.000699106
512	3.261701967	0.111466584	0.004	0.508692805	0.377738916	0.325002965	0.197589824	0.18368984	0.180149091	700.3194961	696.6746755	516.6947539	512.0065473	183.6247423	184.6681282	0.212375741	-0.229832136	0.206666527	-0.231626747	0.005709215	0.001794611
513	3.399198712	0.115622155	0.002	0.516335454	0.392950704	0.325002965	0.197589824	0.191332489	0.195360879	632.6095088	636.5409929	516.6947539	512.0065473	115.9147549	124.5344456	0.212038023	-0.231071991	0.206666527	-0.231626747	0.005371496	0.000554756
514	2.607871998	0.091159244	0.004	0.480144526	0.357883521	0.325002965	0.197589824	0.155141561	0.160293697	597.9375739	593.2013759	516.6947539	512.0065473	81.24282002	81.19482852	0.211802019	-0.2307062	0.206666527	-0.231626747	0.005135492	0.000920547
515	2.48396342	0.087205681	0.016	0.438690359	0.327861566	0.325002965	0.197589824	0.113687394	0.130271742	659.3536806	669.9544937	516.6947539	512.0065473	142.6589267	157.9479463	0.212203706	-0.230348077	0.206666527	-0.231626747	0.005537179	0.00127867
516	3.581199302	0.121063357	0.002	0.479418429	0.456828675	0.325002965	0.197589824	0.154415464	0.259238851	733.6845659	731.0200945	516.6947539	512.0065473	216.989812	219.0135472	0.211751697	-0.229942358	0.206666527	-0.231626747	0.005085171	0.001684389
517	2.789997087	0.096908557	0.004	0.451726273	0.304735952	0.325002965	0.197589824	0.126723308	0.107146128	661.8347223	660.1190009	516.6947539	512.0065473	145.1399685	148.1124536	0.212718426	-0.229597813	0.206666527	-0.231626747	0.0060519	0.002028934
518	2.810033795	0.097536637	0.002	0.432043592	0.258049118	0.325002965	0.197589824	0.107040627	0.060459294	661.3146018	658.9675885	516.6947539	512.0065473	144.619848	146.9610412	0.211836206	-0.229292097	0.206666527	-0.231626747	0.00516968	0.00233465
519	2.706531532	0.094282778	0.006	0.489243765	0.311207881	0.325002965	0.197589824	0.1642408	0.113618057	658.5400643	661.7229097	516.6947539	512.0065473	141.8453105	149.7163624	0.213493945	-0.228447424	0.206666527	-0.231626747	0.006827418	0.003179323
520	3.044807369	0.104831384	0.01	0.479581731	0.412173592	0.325002965	0.197589824	0.154578765	0.214583768	669.8684457	671.5105058	516.6947539	512.0065473	153.1736918	159.5039584	0.212387749	-0.229321059	0.206666527	-0.231626747	0.005721222	0.002305688
521	3.061573417	0.10534782	0.01	0.488630544	0.454539613	0.325002965	0.197589824	0.163627579	0.256949789	734.0541251	730.9131068	516.6947539	512.0065473	217.3593713	218.9065595	0.213100422	-0.229387211	0.206666527	-0.231626747	0.006433896	0.002239536
522	2.386661873	0.084076877	0.012	0.458978275	0.306027993	0.325002965	0.197589824	0.13397531	0.108438169	602.6548139	603.1746112	516.6947539	512.0065473	85.96006001	91.16806388	0.212978711	-0.229200546	0.206666527	-0.231626747	0.006312185	0.002426201
523	3.110348538	0.106846833	0.004	0.463603105	0.33838142	0.325002965	0.197589824	0.13860014	0.140791596	683.4716118	684.2029895	516.6947539	512.0065473	166.7768579	172.1964422	0.212912985	-0.230867141	0.206666527	-0.231626747	0.006246459	0.000759606
524	3.304552893	0.112765853	0.002	0.514716608	0.453129156	0.325002965	0.197589824	0.189713643	0.255539332	696.1281893	690.0809128	516.6947539	512.0065473	179.4334354	178.0743654	0.211869343	-0.229956304	0.206666527	-0.231626747	0.005202817	0.001670443
525	2.853709716	0.098902697	0.006	0.462368873	0.363287188	0.325002965	0.197589824	0.137365908	0.165697364	712.5488906	718.3451504	516.6947539	512.0065473	195.8541367	206.338603	0.212806254	-0.22993364	0.206666527	-0.231626747	0.006139727	0.001693107
526	2.717765901	0.094637094	0.018	0.480719284	0.40118173	0.325002965	0.197589824	0.155716319	0.203591906	729.882469	721.0797161	516.6947539	512.0065473	213.1877151	209.0731688	0.212877113	-0.228652417	0.206666527	-0.231626747	0.006210586	0.00297433
527	2.511947274	0.088101568	0.012	0.464074494	0.378280886	0.325002965	0.197589824	0.139071529	0.180691062	670.0785952	661.7781142	516.6947539	512.0065473	153.3838413	149.7715668	0.213095025	-0.22962614	0.206666527	-0.231626747	0.006428499	0.002000607
528	2.51921706	0.088334019	0.01	0.435226128	0.307378775	0.325002965	0.197589824	0.110223163	0.10978895	635.053921	642.7205307	516.6947539	512.0065473	118.3591672	130.7139834	0.212215302	-0.230731052	0.206666527	-0.231626747	0.005548775	0.000895695
529	2.522192194	0.088429114	0.008	0.500324105	0.362962104	0.325002965	0.197589824	0.175321139	0.16537228	705.6787702	708.1198188	516.6947539	512.0065473	188.9840164	196.1132714	0.213356061	-0.2299807	0.206666527	-0.231626747	0.006689534	0.001646047
530	2.733164206	0.095122284	0.004	0.468719561	0.361213291	0.325002965	0.197589824	0.143716595	0.163623467	655.2470481	657.4104134	516.6947539	512.0065473	138.5522942	145.4038661	0.2111087	-0.231327236	0.206666527	-0.231626747	0.004442174	0.000299511
531	2.869874365	0.099407234	0.006	0.433946096	0.27843417	0.325002965	0.197589824	0.108943131	0.080844346	612.6697509	618.446532	516.6947539	512.0065473	95.974997	106.4399847	0.213530738	-0.230127465	0.206666527	-0.231626747	0.006864211	0.001499282
532	3.06902838	0.10557726	0.002	0.493817432	0.371930859	0.325002965	0.197589824	0.168814467	0.174341035	608.0636609	609.4099251	516.6947539	512.0065473	91.36890709	97.40337778	0.213659842	-0.229222217	0.206666527	-0.231626747	0.006993315	0.00240453
533	2.665621928	0.0929902	0.008	0.467252176	0.318214034	0.325002965	0.197589824	0.142249211	0.12062421	637.6623164	633.8361757	516.6947539	512.0065473	120.9675626	121.8296283	0.212866305	-0.229526148	0.206666527	-0.231626747	0.006199778	0.002100599
534	2.625362339	0.091714554	0.006	0.520542024	0.383676214	0.325002965	0.197589824	0.195539059	0.18608639	727.5225764	730.8669228	516.6947539	512.0065473	210.8278226	218.8603755	0.211827359	-0.230788325	0.206666527	-0.231626747	0.005160833	0.000838422
535	2.540537899	0.089015067	0.016	0.479957193	0.329436711	0.325002965	0.197589824	0.154954228	0.131846887	596.257802	599.705709	516.6947539	512.0065473	79.56304818	87.69916169	0.211099909	-0.23163724	0.206666527	-0.231626747	0.004433382	-1.05E-05
536	3.149980641	0.108061157	0.004	0.490801137	0.399034225	0.325002965	0.197589824	0.165798171	0.201444401	692.2030627	691.9619472	516.6947539	512.0065473	175.5083089	179.9553998	0.213123788	-0.230075918	0.206666527	-0.231626747	0.006457262	0.001550829
537	2.807786273	0.097466228	0.01	0.430050617	0.288620077	0.325002965	0.197589824	0.105047652	0.091030253	655.7611645	654.3974788	516.6947539	512.0065473	139.0664106	142.3909314	0.21303158	-0.229448694	0.206666527	-0.231626747	0.006365053	0.002178053
538	2.832314951	0.098234046	0.004	0.46553397	0.286361258	0.325002965	0.197589824	0.140531004	0.088771434	658.7544145	662.1603843	516.6947539	512.0065473	142.0596606	150.153837	0.213587439	-0.228777078	0.206666527	-0.231626747	0.006920912	0.002849669
539	3.221757296	0.110252004	0.008	0.479910503	0.345901013	0.325002965	0.197589824	0.154907538	0.148311189	646.5427721	638.6972933	516.6947539	512.0065473	129.8480182	126.6907459	0.210854049	-0.231670991	0.206666527	-0.231626747	0.004187523	-4.42E-05
540	2.703123168	0.094175228	0.002	0.421046318	0.250882876	0.325002965	0.197589824	0.096043353	0.053293052	684.3662381	684.956064	516.6947539	512.0065473	167.6714843	172.9495167	0.211874412	-0.230367337	0.206666527	-0.231626747	0.005207886	0.00125941
541	2.447649131	0.086040471	0.018	0.398915408	0.277194165	0.325002965	0.197589824	0.073912442	0.079604341	687.6146842	689.0262317	516.6947539	512.0065473	170.9199303	177.0196843	0.213494081	-0.229329818	0.206666527	-0.231626747	0.006827554	0.002296929
542	2.683398538	0.093552322	0.002	0.386379332	0.302950198	0.325002965	0.197589824	0.061376367	0.105360374	654.5442101	660.1742941	516.6947539	512.0065473	137.8494563	148.1677467	0.212188708	-0.230679717	0.206666527	-0.231626747	0.005522182	0.00094703
543	2.951809737	0.101955966	0.008	0.446387277	0.367560805	0.325002965	0.197589824	0.121384311	0.169970981	633.2548609	629.3418898	516.6947539	512.0065473	116.560107	117.3353425	0.213621054	-0.229321111	0.206666527	-0.231626747	0.006954527	0.002305636
544	3.203306456	0.109689855	0.002	0.473306207	0.352846326	0.325002965	0.197589824	0.148303242	0.155256502	661.3492052	670.0237195	516.6947539	512.0065473	144.6544514	158.0171721	0.2126678	-0.23042005	0.206666527	-0.231626747	0.006001273	0.001206697
545	3.090073163	0.106224317	0.004	0.46414603	0.366771233	0.325002965	0.197589824	0.139143065	0.169181409	709.1807951	717.2461672	516.6947539	512.0065473	192.4860413	205.2396198	0.212865174	-0.230152998	0.206666527	-0.231626747	0.006198647	0.001473749
546	2.498095438	0.087658329	0.006	0.412818541	0.247889853	0.325002965	0.197589824	0.087815576	0.050300028	653.1893194	652.4061897	516.6947539	512.0065473	136.4945655	140.3996424	0.21321709	-0.229313122	0.206666527	-0.231626747	0.006550563	0.002313625
547	2.486436876	0.087284938	0.006	0.431224168	0.258740988	0.325002965	0.197589824	0.106221202	0.061151164	624.4054442	626.9176559	516.6947539	512.0065473	107.7106904	114.9111085	0.212223393	-0.23157308	0.206666527	-0.231626747	0.005556866	5.37E-05
548	3.602891977	0.121707432	0.002	0.529111443	0.484716095	0.325002965	0.197589824	0.204108477	0.287126271	720.467082	725.6975824	516.6947539	512.0065473	203.7723281	213.691035	0.212711892	-0.231413175	0.206666527	-0.231626747	0.006045366	0.000213572
549	2.342094355	0.082636601	0.008	0.424367561	0.317833189	0.325002965	0.197589824	0.099364596	0.120243365	631.6495561	636.0064824	516.6947539	512.0065473	114.9548023	123.999935	0.214097643	-0.22936073	0.206666527	-0.231626747	0.007431116	0.002266017
550	2.706531512	0.094282777	0.004	0.490510826	0.407968363	0.325002965	0.197589824	0.165507861	0.210378539	728.6472329	730.4313288	516.6947539	512.0065473	211.952479	218.4247815	0.212454096	-0.229518716	0.206666527	-0.231626747	0.005787569	0.002108031
551	2.869532329	0.099396564	0.002	0.430480283	0.250033499	0.325002965	0.197589824	0.105477318	0.052443675	618.5431958	622.1424839	516.6947539	512.0065473	101.8484419	110.1359366	0.211675747	-0.231477111	0.206666527	-0.231626747	0.00500922	0.000149636
552	3.083622785	0.106026089	0.006	0.459979756	0.375183752	0.325002965	0.197589824	0.134976791	0.177593928	715.7230662	720.6529799	516.6947539	512.0065473	199.0283123	208.6464326	0.212872065	-0.229192841	0.206666527	-0.231626747	0.006205538	0.002433906
553	2.965336763	0.102375359	0.002	0.510648294	0.429767891	0.325002965	0.197589824	0.185645329	0.232178067	705.0173456	709.8497801	516.6947539	512.0065473	188.3225918	197.8432328	0.211805822	-0.230259011	0.206666527	-0.231626747	0.005139295	0.001367736
554	2.315914477	0.08178844	0.012	0.491731066	0.329399974	0.325002965	0.197589824	0.166728101	0.13181015	627.2955242	623.9042031	516.6947539	512.0065473	110.6007704	111.8976558	0.213967094	-0.228201785	0.206666527	-0.231626747	0.007300568	0.003424962
555	2.897655723	0.100273038	0.004	0.428138707	0.299438568	0.325002965	0.197589824	0.103135742	0.101848744	678.5315311	683.1117674	516.6947539	512.0065473	161.8367772	171.1052201	0.211678067	-0.229627573	0.206666527	-0.231626747	0.00501154	0.001999174
556	3.2145096	0.11003127	0.004	0.454253036	0.357799861	0.325002965	0.197589824	0.12925007	0.160210037	599.641917	596.1618765	516.6947539	512.0065473	82.94716315	84.15532918	0.212715095	-0.230017886	0.206666527	-0.231626747	0.006048568	0.001608861
557	3.123299932	0.107244026	0.002	0.47990492	0.42332967	0.325002965	0.197589824	0.154901955	0.225739846	661.6354261	658.1959323	516.6947539	512.0065473	144.9406722	146.1893849	0.213339105	-0.23060141	0.206666527	-0.231626747	0.006672578	0.001025337
558	3.696689135	0.124481524	0.008	0.437490309	0.301802673	0.325002965	0.197589824	0.112487344	0.104212849	634.7400303	638.906327	516.6947539	512.0065473	118.0452765	126.8997797	0.213610576	-0.228688727	0.206666527	-0.231626747	0.00694405	0.00293802
559	2.721717345	0.094761651	0.004	0.464437815	0.350295221	0.325002965	0.197589824	0.13943485	0.152705397	675.5338502	673.9704045	516.6947539	512.0065473	158.8390963	161.9638572	0.214044979	-0.229117629	0.206666527	-0.231626747	0.007378452	0.002509118
560	2.339847597	0.082563874	0.01	0.445576078	0.273831652	0.325002965	0.197589824	0.120573113	0.076241828	663.4139103	665.4133288	516.6947539	512.0065473	146.7191564	153.4067815	0.211487464	-0.230712955	0.206666527	-0.231626747	0.004820937	0.000913792
561	2.907028059	0.10056475	0.012	0.472119806	0.406813283	0.325002965	0.197589824	0.147116841	0.209223459	638.3482792	639.7085145	516.6947539	512.0065473	121.6535254	127.7019671	0.212214898	-0.230569543	0.206666527	-0.231626747	0.005548371	0.001057204
562	2.742715118	0.095422966	0.01	0.431865015	0.266609473	0.325002965	0.197589824	0.10686205	0.069019649	602.4994387	604.8824356	516.6947539	512.0065473	85.80468484	92.87588829	0.21289266	-0.229628741	0.206666527	-0.231626747	0.006226133	0.001998006
563	2.196530657	0.077900742	0.012	0.475134779	0.309452225	0.325002965	0.197589824	0.150131813	0.111862401	694.04238	695.3651689	516.6947539	512.0065473	177.3476262	183.3586216	0.21370707	-0.229169334	0.206666527	-0.231626747	0.007040543	0.002457413
564	2.801337211	0.097264137	0.002	0.449409015	0.277338773	0.325002965	0.197589824	0.12440605	0.079748949	643.2341576	634.377245	516.6947539	512.0065473	126.5394038	122.3706976	0.212751	-0.230310365	0.206666527	-0.231626747	0.006084473	0.001316382
565	2.021472741	0.072140132	0.022	0.414951078	0.242659098	0.325002965	0.197589824	0.089948113	0.045069274	675.2160687	678.5087027	516.6947539	512.0065473	158.5213148	166.5021554	0.21258108	-0.230343613	0.206666527	-0.231626747	0.005914554	0.001283134
566	2.468790604	0.086719195	0.012	0.460330016	0.368019475	0.325002965	0.197589824	0.135327051	0.170429651	713.2063102	714.8102339	516.6947539	512.0065473	196.5115564	202.8036866	0.21193488	-0.231644418	0.206666527	-0.231626747	0.005268354	-1.77E-05
567	2.329960206	0.082243681	0.008	0.435626498	0.281490218	0.325002965	0.197589824	0.110623533	0.083900394	712.025362	706.2152465	516.6947539	512.0065473	195.3306082	194.2086991	0.212335412	-0.23069069	0.206666527	-0.231626747	0.005668886	0.000936057
568	2.320949916	0.081951697	0.006	0.385826809	0.226419027	0.325002965	0.197589824	0.060823844	0.028829203	639.647847	647.7384746	516.6947539	512.0065473	122.9530932	135.7319273	0.212689792	-0.229402789	0.206666527	-0.231626747	0.006023265	0.002223958
569	3.325073813	0.113386716	0.004	0.484260684	0.403572043	0.325002965	0.197589824	0.159257719	0.205982218	669.8593458	676.1410537	516.6947539	512.0065473	153.164592	164.1345064	0.213481939	-0.23014785	0.206666527	-0.231626747	0.006815413	0.001478897
570	2.148954571	0.076342252	0.026	0.438748122	0.32204268	0.325002965	0.197589824	0.113745157	0.124452856	699.5538438	691.9763641	516.6947539	512.0065473	182.8590899	179.9698167	0.212953822	-0.229280206	0.206666527	-0.231626747	0.006287295	0.002346541
571	2.803197355	0.097322437	0.008	0.482148942	0.404299697	0.325002965	0.197589824	0.157145977	0.206709873	705.9416695	707.2794926	516.6947539	512.0065473	189.2469157	195.2729453	0.21264632	-0.229511315	0.206666527	-0.231626747	0.005979794	0.002115432
572	2.746941332	0.095555952	0.004	0.452541662	0.318586849	0.325002965	0.197589824	0.127538697	0.120997025	605.7225495	610.6871095	516.6947539	512.0065473	89.02779566	98.68056215	0.211517717	-0.229908164	0.206666527	-0.231626747	0.00485119	0.001718583
573	2.641698556	0.092232608	0.002	0.414409785	0.254341778	0.325002965	0.197589824	0.08940682	0.056751954	735.1180949	731.7235222	516.6947539	512.0065473	218.423341	219.7169749	0.213493315	-0.229289357	0.206666527	-0.231626747	0.006826789	0.00233739
574	2.129290477	0.075696558	0.016	0.394733997	0.256172807	0.325002965	0.197589824	0.069731031	0.058582983	676.5221565	675.4533141	516.6947539	512.0065473	159.8274026	163.4467667	0.211252538	-0.231015308	0.206666527	-0.231626747	0.004586011	0.000611439
575	2.374845065	0.083695437	0.016	0.432766065	0.317028595	0.325002965	0.197589824	0.1077631	0.119438771	702.4215944	694.8882024	516.6947539	512.0065473	185.7268406	182.8816551	0.213755633	-0.228992091	0.206666527	-0.231626747	0.007089107	0.002634656
576	3.403770393	0.115759658	0.002	0.457263624	0.34840089	0.325002965	0.197589824	0.132260659	0.150811066	703.3199413	699.3757216	516.6947539	512.0065473	186.6251875	187.3691742	0.212140991	-0.230629685	0.206666527	-0.231626747	0.005474464	0.000997062
577	2.510362323	0.088050874	0.008	0.453942578	0.294211348	0.325002965	0.197589824	0.128939613	0.096621524	665.4906728	668.7022127	516.6947539	512.0065473	148.7959189	156.6956653	0.212560887	-0.228801157	0.206666527	-0.231626747	0.00589436	0.00282559
578	2.98359763	0.1029409	0.006	0.443753208	0.288749797	0.325002965	0.197589824	0.118750243	0.091159973	594.0712841	593.9449929	516.6947539	512.0065473	77.37653026	81.93844554	0.212735414	-0.23007202	0.206666527	-0.231626747	0.006068888	0.001554727
579	3.26742297	0.111640269	0.004	0.501814212	0.371960141	0.325002965	0.197589824	0.176811246	0.174370317	699.6420564	706.6496221	516.6947539	512.0065473	182.9473026	194.6430748	0.212289592	-0.230202048	0.206666527	-0.231626747	0.005623065	0.001424699
580	2.347597802	0.0828147	0.006	0.400578992	0.248934265	0.325002965	0.197589824	0.075576026	0.051344441	688.3738997	689.8497809	516.6947539	512.0065473	171.6791458	177.8432336	0.211557083	-0.23157667	0.206666527	-0.231626747	0.004890556	5.01E-05
581	2.83266074	0.098244861	0.006	0.462191665	0.342571709	0.325002965	0.197589824	0.1371887	0.144981885	702.8507307	709.7853104	516.6947539	512.0065473	186.1559768	197.7787631	0.212536567	-0.23145054	0.206666527	-0.231626747	0.00587004	0.000176207
582	2.3764646	0.083747734	0.01	0.500734121	0.377761961	0.325002965	0.197589824	0.175731156	0.180172137	681.3179648	687.9127797	516.6947539	512.0065473	164.623211	175.9062323	0.21201282	-0.23109777	0.206666527	-0.231626747	0.005346293	0.000528977
583	3.286683189	0.112224494	0.006	0.462750809	0.347044492	0.325002965	0.197589824	0.137747843	0.149454668	681.0193018	689.4852858	516.6947539	512.0065473	164.3245479	177.4787384	0.214053817	-0.229059354	0.206666527	-0.231626747	0.00738729	0.002567393
584	2.67520268	0.093293244	0.004	0.445767183	0.324126238	0.325002965	0.197589824	0.120764218	0.126536414	669.3125621	669.1847234	516.6947539	512.0065473	152.6178083	157.178176	0.212939595	-0.229274962	0.206666527	-0.231626747	0.006273068	0.002351785
585	3.333822441	0.113651143	0.006	0.51933959	0.443765419	0.325002965	0.197589824	0.194336625	0.246175595	726.8102415	725.283906	516.6947539	512.0065473	210.1154876	213.2773586	0.213578662	-0.229416412	0.206666527	-0.231626747	0.006912135	0.002210335
586	3.436000856	0.116727842	0.004	0.466938827	0.360396477	0.325002965	0.197589824	0.141935862	0.162806653	643.1874672	644.1706899	516.6947539	512.0065473	126.4927133	132.1641425	0.212298936	-0.230948668	0.206666527	-0.231626747	0.00563241	0.000678079
587	2.471217686	0.086797049	0.004	0.417540489	0.240424622	0.325002965	0.197589824	0.092537524	0.042834798	597.9741096	595.3858106	516.6947539	512.0065473	81.27935573	83.37926329	0.212509974	-0.23065604	0.206666527	-0.231626747	0.005843447	0.000970707
588	2.346859425	0.082790809	0.006	0.472212282	0.332672472	0.325002965	0.197589824	0.147209317	0.135082647	671.7324712	672.6934072	516.6947539	512.0065473	155.0377173	160.6868599	0.2119502	-0.230705267	0.206666527	-0.231626747	0.005283674	0.00092148
589	2.695997874	0.093950309	0.002	0.481734698	0.343819176	0.325002965	0.197589824	0.156731732	0.146229352	672.7728339	670.0373271	516.6947539	512.0065473	156.07808	158.0307798	0.212890509	-0.229164387	0.206666527	-0.231626747	0.006223982	0.00246236
590	2.818804878	0.097811304	0.002	0.48730344	0.377549435	0.325002965	0.197589824	0.162300475	0.179959611	697.6094085	708.3119606	516.6947539	512.0065473	180.9146547	196.3054133	0.212640566	-0.230610784	0.206666527	-0.231626747	0.005974039	0.001015963
591	3.623223583	0.12231024	0.004	0.515396685	0.415310197	0.325002965	0.197589824	0.19039372	0.217720373	587.1297414	583.5955335	516.6947539	512.0065473	70.43498756	71.58898614	0.213441422	-0.229256106	0.206666527	-0.231626747	0.006774895	0.002370641
592	3.162179677	0.10843427	0.014	0.442953455	0.30963826	0.325002965	0.197589824	0.11795049	0.112048436	658.7417754	663.2470237	516.6947539	512.0065473	142.0470216	151.2404764	0.213191877	-0.229498092	0.206666527	-0.231626747	0.00652535	0.002128655
593	2.573056594	0.09005185	0.018	0.422886178	0.267177426	0.325002965	0.197589824	0.097883212	0.069587602	706.9069376	709.458475	516.6947539	512.0065473	190.2121837	197.4519277	0.213057822	-0.228802118	0.206666527	-0.231626747	0.006391295	0.002824629
594	2.598750872	0.090869384	0.01	0.4407381	0.269928997	0.325002965	0.197589824	0.115735135	0.072339173	680.266589	685.5688318	516.6947539	512.0065473	163.5718352	173.5622845	0.212559021	-0.229318299	0.206666527	-0.231626747	0.005892495	0.002308448
595	2.859906055	0.099096166	0.004	0.482432564	0.35921408	0.325002965	0.197589824	0.157429599	0.161624256	671.2229602	670.1229363	516.6947539	512.0065473	154.5282064	158.1163889	0.212716915	-0.230214476	0.206666527	-0.231626747	0.006050388	0.001412271
596	2.663225852	0.09291438	0.006	0.442688867	0.361752621	0.325002965	0.197589824	0.117685902	0.164162797	651.8331033	652.5314758	516.6947539	512.0065473	135.1383495	140.5249285	0.213627929	-0.229130536	0.206666527	-0.231626747	0.006961402	0.002496211
597	2.499334499	0.087697995	0.016	0.48570759	0.399276222	0.325002965	0.197589824	0.160704625	0.201686398	746.5393848	744.5105617	516.6947539	512.0065473	229.844631	232.5040144	0.213283062	-0.229846404	0.206666527	-0.231626747	0.006616535	0.001780343
598	3.001481265	0.103494068	0.006	0.468627347	0.361162596	0.325002965	0.197589824	0.143624381	0.163572772	659.1491245	663.174343	516.6947539	512.0065473	142.4543707	151.1677956	0.212478992	-0.230510726	0.206666527	-0.231626747	0.005812465	0.001116021
599	2.238100424	0.079258179	0.006	0.398572748	0.2382125	0.325002965	0.197589824	0.073569783	0.040622676	606.9248231	599.4722027	516.6947539	512.0065473	90.23006923	87.46565534	0.213352552	-0.228869549	0.206666527	-0.231626747	0.006686025	0.002757198
600	2.054678883	0.073238368	0.026	0.430163275	0.305010668	0.325002965	0.197589824	0.10516031	0.107420844	694.7916606	685.0169713	516.6947539	512.0065473	178.0969068	173.010424	0.213263217	-0.230174799	0.206666527	-0.231626747	0.00659669	0.001451948
601	2.940297386	0.101598727	0.006	0.469663414	0.39724596	0.325002965	0.197589824	0.144660449	0.199656136	636.8449773	643.4432367	516.6947539	512.0065473	120.1502235	131.4366894	0.212074205	-0.230293899	0.206666527	-0.231626747	0.005407678	0.001332848
602	3.52136876	0.119282029	0.004	0.525805314	0.429063789	0.325002965	0.197589824	0.200802349	0.231473964	713.5971567	717.2562508	516.6947539	512.0065473	196.9024028	205.2497034	0.212653295	-0.22977318	0.206666527	-0.231626747	0.005986768	0.001853567
603	2.559949293	0.089634238	0.008	0.454075159	0.391227216	0.325002965	0.197589824	0.129072194	0.193637392	692.8360324	691.050979	516.6947539	512.0065473	176.1412785	179.0444317	0.212476388	-0.229236435	0.206666527	-0.231626747	0.005809861	0.002390312
604	2.366372595	0.083421755	0.016	0.365517429	0.244043854	0.325002965	0.197589824	0.040514464	0.04645403	666.3898756	660.343099	516.6947539	512.0065473	149.6951218	148.3365516	0.21167514	-0.230985582	0.206666527	-0.231626747	0.005008613	0.000641165
605	2.634302534	0.091998139	0.002	0.456587995	0.281447736	0.325002965	0.197589824	0.13158503	0.083857912	672.0560774	677.4852912	516.6947539	512.0065473	155.3613236	165.4787438	0.212206005	-0.229309774	0.206666527	-0.231626747	0.005539478	0.002316973
606	2.904032649	0.100471539	0.01	0.474139235	0.364590805	0.325002965	0.197589824	0.149136269	0.167000981	686.4478389	688.7373802	516.6947539	512.0065473	169.753085	176.7308329	0.211986516	-0.231105319	0.206666527	-0.231626747	0.00531999	0.000521428
607	2.553100244	0.089415868	0.008	0.461281806	0.356612662	0.325002965	0.197589824	0.13627884	0.159022838	716.0864098	722.4116237	516.6947539	512.0065473	199.3916559	210.4050764	0.213121003	-0.228983948	0.206666527	-0.231626747	0.006454476	0.002642799
608	2.893189828	0.100133971	0.006	0.469922301	0.38709621	0.325002965	0.197589824	0.144919336	0.189506386	626.7073634	628.2414582	516.6947539	512.0065473	110.0126095	116.2349108	0.21235072	-0.229939291	0.206666527	-0.231626747	0.005684194	0.001687456
609	3.134308617	0.107581363	0.004	0.486048611	0.383455503	0.325002965	0.197589824	0.161045646	0.185865679	704.5422185	703.761075	516.6947539	512.0065473	187.8474647	191.7545276	0.212564865	-0.230734099	0.206666527	-0.231626747	0.005898339	0.000892648
610	3.322890318	0.113320695	0.004	0.517065454	0.445762129	0.325002965	0.197589824	0.192062489	0.248172305	677.4570432	678.9884791	516.6947539	512.0065473	160.7622893	166.9819318	0.212600855	-0.231145839	0.206666527	-0.231626747	0.005934328	0.000480908
611	3.033570463	0.104484926	0.002	0.464072876	0.394388048	0.325002965	0.197589824	0.13906991	0.196798224	674.3635041	671.575799	516.6947539	512.0065473	157.6687502	159.5692517	0.213799702	-0.229137928	0.206666527	-0.231626747	0.007133176	0.002488819
612	3.193390011	0.109387434	0.002	0.47850921	0.350202377	0.325002965	0.197589824	0.153506245	0.152612553	672.6991709	674.2262149	516.6947539	512.0065473	156.004417	162.2196676	0.212831358	-0.229393836	0.206666527	-0.231626747	0.006164832	0.002232911
613	2.563253099	0.089739537	0.008	0.459254934	0.380613962	0.325002965	0.197589824	0.134251969	0.183024138	709.1072895	703.8450999	516.6947539	512.0065473	192.4125356	191.8385526	0.21226814	-0.229976368	0.206666527	-0.231626747	0.005601613	0.001650379
614	2.375557075	0.08371843	0.01	0.4734003	0.353977895	0.325002965	0.197589824	0.148397335	0.156388071	636.7031645	639.4858698	516.6947539	512.0065473	120.0084107	127.4793225	0.213698532	-0.229853163	0.206666527	-0.231626747	0.007032005	0.001773584
615	2.395949891	0.084376466	0.01	0.490829409	0.370901682	0.325002965	0.197589824	0.165826444	0.173311858	692.9122888	693.9103596	516.6947539	512.0065473	176.2175349	181.9038122	0.211993109	-0.231133202	0.206666527	-0.231626747	0.005326582	0.000493545
616	2.723214464	0.094808834	0.01	0.423685999	0.268916815	0.325002965	0.197589824	0.098683034	0.071326991	629.8390402	629.7921317	516.6947539	512.0065473	113.1442863	117.7855843	0.212245613	-0.230538487	0.206666527	-0.231626747	0.005579086	0.00108826
617	3.184369882	0.109112168	0.004	0.438039373	0.317476215	0.325002965	0.197589824	0.113036408	0.119886391	687.2485247	689.5752132	516.6947539	512.0065473	170.5537708	177.5686659	0.213475568	-0.229155639	0.206666527	-0.231626747	0.006809041	0.002471108
618	2.799153789	0.097195696	0.008	0.465089818	0.370374026	0.325002965	0.197589824	0.140086853	0.172784201	678.2413204	671.2547584	516.6947539	512.0065473	161.5465666	159.2482111	0.213532468	-0.229619857	0.206666527	-0.231626747	0.006865941	0.00200689
619	2.597190443	0.090819776	0.006	0.427256795	0.262630329	0.325002965	0.197589824	0.10225383	0.065040505	637.8791364	644.3736582	516.6947539	512.0065473	121.1843826	132.3671109	0.213633393	-0.229162581	0.206666527	-0.231626747	0.006966866	0.002464166
620	2.408696908	0.084787307	0.012	0.416225325	0.252896956	0.325002965	0.197589824	0.09122236	0.055307132	687.9370589	693.2352003	516.6947539	512.0065473	171.242305	181.228653	0.212846192	-0.230251459	0.206666527	-0.231626747	0.006179665	0.001375288
621	2.423076779	0.085250334	0.004	0.379018141	0.233366037	0.325002965	0.197589824	0.054015176	0.035776213	680.2892598	686.271696	516.6947539	512.0065473	163.5945059	174.2651486	0.213467398	-0.228745793	0.206666527	-0.231626747	0.006800871	0.002880954
622	2.365221113	0.083384547	0.014	0.440952267	0.272851495	0.325002965	0.197589824	0.115949302	0.075261671	674.9175309	671.4931144	516.6947539	512.0065473	158.2227771	159.4865671	0.213296057	-0.229179981	0.206666527	-0.231626747	0.006629531	0.002446766
623	2.504664361	0.087868579	0.008	0.468563893	0.317655651	0.325002965	0.197589824	0.143560927	0.120065827	661.1520007	654.8514891	516.6947539	512.0065473	144.4572469	142.8449418	0.212753629	-0.230913605	0.206666527	-0.231626747	0.006087103	0.000713142
624	2.320546191	0.08193861	0.014	0.443880834	0.297961869	0.325002965	0.197589824	0.118877869	0.100372045	625.5739154	629.8513191	516.6947539	512.0065473	108.8791615	117.8447718	0.212964297	-0.229390359	0.206666527	-0.231626747	0.00629777	0.002236388
625	2.63365332	0.091977551	0.012	0.423671208	0.242531011	0.325002965	0.197589824	0.098668243	0.044941187	690.5549253	681.3680809	516.6947539	512.0065473	173.8601714	169.3615335	0.213165464	-0.230366938	0.206666527	-0.231626747	0.006498937	0.001259809
626	3.649155593	0.123077893	0.004	0.495396545	0.391024783	0.325002965	0.197589824	0.170393579	0.193434959	728.2842427	735.8303984	516.6947539	512.0065473	211.5894889	223.8238511	0.213264419	-0.228832279	0.206666527	-0.231626747	0.006597892	0.002794468
627	3.280540272	0.112038243	0.002	0.49403877	0.398305598	0.325002965	0.197589824	0.169035805	0.200715774	588.5849347	581.8292203	516.6947539	512.0065473	71.89018085	69.82267298	0.212811019	-0.229473312	0.206666527	-0.231626747	0.006144493	0.002153435
628	2.752592457	0.095733714	0.006	0.478186585	0.318365254	0.325002965	0.197589824	0.15318362	0.12077543	681.7990677	677.3576141	516.6947539	512.0065473	165.1043139	165.3510667	0.211862208	-0.230694012	0.206666527	-0.231626747	0.005195681	0.000932735
629	2.48309225	0.087177762	0.01	0.368328326	0.244765133	0.325002965	0.197589824	0.043325361	0.047175309	652.0224869	653.2136716	516.6947539	512.0065473	135.3277331	141.2071243	0.212515122	-0.229579899	0.206666527	-0.231626747	0.005848595	0.002046848
630	2.484287073	0.087216052	0.008	0.441318114	0.273531274	0.325002965	0.197589824	0.116315149	0.07594145	689.391261	687.8045749	516.6947539	512.0065473	172.6965071	175.7980276	0.213591047	-0.22923574	0.206666527	-0.231626747	0.00692452	0.002391007
631	2.970993496	0.102550625	0.006	0.497237578	0.374896143	0.325002965	0.197589824	0.172234613	0.177306319	731.6599247	731.3284758	516.6947539	512.0065473	214.9651709	219.3219284	0.211067944	-0.230798222	0.206666527	-0.231626747	0.004401417	0.000828525
632	2.773909223	0.096403627	0.006	0.501191777	0.371535193	0.325002965	0.197589824	0.176188812	0.173945368	725.4196706	723.9321868	516.6947539	512.0065473	208.7249168	211.9256395	0.21344367	-0.228740944	0.206666527	-0.231626747	0.006777144	0.002885803
633	3.344593635	0.113976485	0.004	0.510531118	0.395248036	0.325002965	0.197589824	0.185528152	0.197658212	694.486937	697.7971901	516.6947539	512.0065473	177.7921832	185.7906427	0.212195765	-0.230502549	0.206666527	-0.231626747	0.005529238	0.001124198
634	2.999692692	0.103438775	0.004	0.482229145	0.414111953	0.325002965	0.197589824	0.15722618	0.216522129	713.325255	711.5758499	516.6947539	512.0065473	196.6305011	199.5693026	0.212769751	-0.230221182	0.206666527	-0.231626747	0.006103224	0.001405565
635	2.352535031	0.082974416	0.006	0.420555232	0.242841063	0.325002965	0.197589824	0.095552267	0.045251239	643.4133675	643.8535894	516.6947539	512.0065473	126.7186136	131.8470421	0.212521146	-0.230500496	0.206666527	-0.231626747	0.005854619	0.001126251
636	2.066419311	0.07362604	0.012	0.392825769	0.212243721	0.325002965	0.197589824	0.067822803	0.014653897	663.2577867	667.6959572	516.6947539	512.0065473	146.5630328	155.6894098	0.213116426	-0.228693305	0.206666527	-0.231626747	0.006449899	0.002933442
637	2.97298085	0.102612184	0.002	0.528833471	0.446790651	0.325002965	0.197589824	0.203830506	0.249200827	733.9551586	736.6863012	516.6947539	512.0065473	217.2604048	224.6797538	0.211749836	-0.229573081	0.206666527	-0.231626747	0.005083309	0.002053666
638	2.491369264	0.087442946	0.006	0.420304158	0.234970597	0.325002965	0.197589824	0.095301193	0.037380773	658.498215	651.6632237	516.6947539	512.0065473	141.8034612	139.6566763	0.212789489	-0.229862338	0.206666527	-0.231626747	0.006122962	0.001764409
639	2.770175127	0.096286349	0.004	0.467200703	0.337697816	0.325002965	0.197589824	0.142197738	0.140107992	634.0480031	622.8353146	516.6947539	512.0065473	117.3532493	110.8287673	0.212255141	-0.231032505	0.206666527	-0.231626747	0.005588614	0.000594242
640	2.417800362	0.085080489	0.01	0.480018183	0.356928837	0.325002965	0.197589824	0.155015218	0.159339012	684.315382	685.0103399	516.6947539	512.0065473	167.6206281	173.0037925	0.212623339	-0.230343584	0.206666527	-0.231626747	0.005956812	0.001283163
641	3.083166594	0.106012067	0.004	0.481470276	0.34194801	0.325002965	0.197589824	0.156467311	0.144358186	631.5968596	640.3095745	516.6947539	512.0065473	114.9021057	128.3030271	0.213026856	-0.229675522	0.206666527	-0.231626747	0.006360329	0.001951225
642	2.512734627	0.08812675	0.006	0.411235433	0.22784	0.325002965	0.197589824	0.086232467	0.030250176	662.8168261	664.7862023	516.6947539	512.0065473	146.1220722	152.779655	0.212518233	-0.230160963	0.206666527	-0.231626747	0.005851706	0.001465784
643	2.644594292	0.092324376	0.008	0.457198418	0.258169608	0.325002965	0.197589824	0.132195452	0.060579784	661.7346422	658.1665971	516.6947539	512.0065473	145.0398883	146.1600498	0.213926764	-0.229671429	0.206666527	-0.231626747	0.007260237	0.001955318
644	2.707660693	0.094318402	0.006	0.490407966	0.35901058	0.325002965	0.197589824	0.165405001	0.161420756	580.5895075	584.6985797	516.6947539	512.0065473	63.89475364	72.69203234	0.212540763	-0.22976386	0.206666527	-0.231626747	0.005874237	0.001862887
645	2.917912386	0.100903286	0.004	0.45840876	0.323835848	0.325002965	0.197589824	0.133405795	0.126246024	603.4293039	606.2323778	516.6947539	512.0065473	86.73455003	94.22583049	0.213111544	-0.229057642	0.206666527	-0.231626747	0.006445017	0.002569105
646	2.780137605	0.096599177	0.004	0.441238662	0.28521437	0.325002965	0.197589824	0.116235697	0.087624546	656.2821041	662.2544902	516.6947539	512.0065473	139.5873502	150.2479429	0.211620454	-0.231143945	0.206666527	-0.231626747	0.004953927	0.000482802
647	2.359360782	0.083195133	0.004	0.413203257	0.24313187	0.325002965	0.197589824	0.088200292	0.045542046	691.2982329	688.463287	516.6947539	512.0065473	174.6034791	176.4567397	0.212531017	-0.230062276	0.206666527	-0.231626747	0.00586449	0.001564471
648	2.761627822	0.096017786	0.004	0.483185664	0.344330193	0.325002965	0.197589824	0.158182698	0.146740369	660.9417408	655.48501	516.6947539	512.0065473	144.2469869	143.4784626	0.212444383	-0.230136093	0.206666527	-0.231626747	0.005777856	0.001490654
649	2.991596757	0.103188409	0.004	0.491818537	0.33646766	0.325002965	0.197589824	0.166815571	0.138877836	678.0294901	682.9171288	516.6947539	512.0065473	161.3347363	170.9105815	0.213082199	-0.229246195	0.206666527	-0.231626747	0.006415672	0.002380552
650	2.782340872	0.096668332	0.01	0.412246561	0.257418935	0.325002965	0.197589824	0.087243596	0.059829111	684.356463	679.0205499	516.6947539	512.0065473	167.6617092	167.0140025	0.211710213	-0.230074973	0.206666527	-0.231626747	0.005043687	0.001551774
651	2.164362347	0.076847554	0.01	0.429416894	0.219969132	0.325002965	0.197589824	0.104413928	0.022379308	627.8410328	626.9397185	516.6947539	512.0065473	111.146279	114.9331711	0.212662459	-0.229162119	0.206666527	-0.231626747	0.005995933	0.002464628
652	2.394785108	0.084338906	0.002	0.45381454	0.276668828	0.325002965	0.197589824	0.128811575	0.079079004	633.0541464	635.6755546	516.6947539	512.0065473	116.3593926	123.6690073	0.212184978	-0.230414131	0.206666527	-0.231626747	0.005518452	0.001212616
653	2.472261307	0.086830522	0.008	0.420459245	0.241162189	0.325002965	0.197589824	0.09545628	0.043572365	665.0052984	663.33965	516.6947539	512.0065473	148.3105445	151.3331027	0.212498734	-0.230332096	0.206666527	-0.231626747	0.005832207	0.001294651
654	2.938878061	0.101554665	0.01	0.414395597	0.276426688	0.325002965	0.197589824	0.089392632	0.078836864	683.6436901	683.0957536	516.6947539	512.0065473	166.9489363	171.0892063	0.212179471	-0.231236207	0.206666527	-0.231626747	0.005512945	0.00039054
655	2.13685326	0.075944998	0.012	0.441879542	0.275608449	0.325002965	0.197589824	0.116876577	0.078018625	645.297306	650.4310455	516.6947539	512.0065473	128.6025521	138.4244981	0.212654884	-0.229913487	0.206666527	-0.231626747	0.005988357	0.00171326
656	2.399327703	0.08448537	0.006	0.460091677	0.348183461	0.325002965	0.197589824	0.135088712	0.150593637	600.4271974	609.0065193	516.6947539	512.0065473	83.73244357	96.99997199	0.211934125	-0.231292376	0.206666527	-0.231626747	0.005267598	0.000334371
657	2.385411844	0.084036542	0.006	0.416287439	0.230599293	0.325002965	0.197589824	0.091284474	0.033009469	675.5251172	664.350811	516.6947539	512.0065473	158.8303633	152.3442636	0.212061179	-0.229923217	0.206666527	-0.231626747	0.005394653	0.00170353
658	2.526413125	0.088563996	0.008	0.458845198	0.324618124	0.325002965	0.197589824	0.133842233	0.1270283	659.1724562	664.1992396	516.6947539	512.0065473	142.4777023	152.1926923	0.212666333	-0.230223248	0.206666527	-0.231626747	0.005999806	0.001403499
659	2.492885632	0.087491512	0.004	0.477708744	0.318417235	0.325002965	0.197589824	0.152705779	0.120827411	690.5061623	693.0375836	516.6947539	512.0065473	173.8114084	181.0310363	0.213161022	-0.229582444	0.206666527	-0.231626747	0.006494495	0.002044303
660	2.85497515	0.098942215	0.002	0.476921415	0.322733719	0.325002965	0.197589824	0.15191845	0.125143895	665.7635718	664.1196819	516.6947539	512.0065473	149.068818	152.1131346	0.212845363	-0.230488807	0.206666527	-0.231626747	0.006178836	0.00113794
661	2.901073795	0.100379447	0.008	0.45048508	0.339208407	0.325002965	0.197589824	0.125482115	0.141618583	698.3808518	695.107402	516.6947539	512.0065473	181.686098	183.1008547	0.210783733	-0.231443789	0.206666527	-0.231626747	0.004117207	0.000182958
662	2.426542924	0.085361872	0.012	0.490687346	0.369110397	0.325002965	0.197589824	0.165684381	0.171520573	708.1702752	704.5791415	516.6947539	512.0065473	191.4755214	192.5725941	0.212893826	-0.229112494	0.206666527	-0.231626747	0.0062273	0.002514253
663	2.622193544	0.091613997	0.01	0.46561447	0.351004429	0.325002965	0.197589824	0.140611505	0.153414605	683.6646471	681.395938	516.6947539	512.0065473	166.9698933	169.3893906	0.212238904	-0.230101943	0.206666527	-0.231626747	0.005572377	0.001524804
664	2.50452379	0.087864081	0.008	0.413576641	0.281501389	0.325002965	0.197589824	0.088573676	0.083911565	645.56425	653.2983944	516.6947539	512.0065473	128.8694961	141.291847	0.212036472	-0.230289475	0.206666527	-0.231626747	0.005369945	0.001337272
665	2.101992435	0.074798698	0.032	0.406845562	0.26964494	0.325002965	0.197589824	0.081842597	0.072055116	645.6633652	642.9092984	516.6947539	512.0065473	128.9686114	130.902751	0.212839553	-0.229950161	0.206666527	-0.231626747	0.006173026	0.001676586
666	2.961240292	0.102248393	0.006	0.500873642	0.36766834	0.325002965	0.197589824	0.175870677	0.170078516	663.1151412	668.50597	516.6947539	512.0065473	146.4203874	156.4994227	0.212487715	-0.229436234	0.206666527	-0.231626747	0.005821189	0.002190513
667	2.874043042	0.099537257	0.004	0.476148648	0.326530135	0.325002965	0.197589824	0.151145683	0.128940311	726.7830462	732.2164363	516.6947539	512.0065473	210.0882924	220.209889	0.212891793	-0.229189344	0.206666527	-0.231626747	0.006225266	0.002437403
668	2.696975685	0.093981182	0.012	0.437615148	0.310222646	0.325002965	0.197589824	0.112612183	0.112632822	638.922894	636.4721064	516.6947539	512.0065473	122.2281402	124.465559	0.212249994	-0.230267332	0.206666527	-0.231626747	0.005583467	0.001359415
669	3.102512839	0.106606356	0.004	0.399782465	0.319000001	0.325002965	0.197589824	0.0747795	0.121410177	529.9109408	535.3424239	516.6947539	512.0065473	13.21618693	23.33587658	0.213018599	-0.230220908	0.206666527	-0.231626747	0.006352072	0.001405839
670	3.625277634	0.122371094	0.004	0.498128231	0.389764079	0.325002965	0.197589824	0.173125266	0.192174255	683.4331605	681.7549865	516.6947539	512.0065473	166.7384066	169.7484391	0.212343572	-0.230015939	0.206666527	-0.231626747	0.005677045	0.001610808
671	2.411459218	0.084876289	0.008	0.436407228	0.302169549	0.325002965	0.197589824	0.111404263	0.104579725	680.3422291	679.0961422	516.6947539	512.0065473	163.6474752	167.0895949	0.212856483	-0.230564531	0.206666527	-0.231626747	0.006189956	0.001062216
672	2.377461179	0.083779911	0.004	0.421350032	0.242251191	0.325002965	0.197589824	0.096347067	0.044661367	595.362084	600.7852502	516.6947539	512.0065473	78.66733014	88.77870287	0.21284478	-0.229101185	0.206666527	-0.231626747	0.006178253	0.002525562
673	2.896532942	0.100238079	0.006	0.466426265	0.359729707	0.325002965	0.197589824	0.141423299	0.162139883	641.9139305	647.5561545	516.6947539	512.0065473	125.2191767	135.5496072	0.211887484	-0.230965015	0.206666527	-0.231626747	0.005220957	0.000661732
674	3.571016323	0.12076069	0.002	0.512649789	0.3873983	0.325002965	0.197589824	0.187646824	0.189808476	636.9165592	648.9349765	516.6947539	512.0065473	120.2218053	136.9284292	0.211443241	-0.23013106	0.206666527	-0.231626747	0.004776715	0.001495687
675	2.206621388	0.078230617	0.012	0.395437069	0.234855103	0.325002965	0.197589824	0.070434104	0.037265279	673.3605815	678.6856255	516.6947539	512.0065473	156.6658277	166.6790782	0.213534775	-0.229639612	0.206666527	-0.231626747	0.006868249	0.001987135
676	2.178985315	0.077326607	0.014	0.386282517	0.237936132	0.325002965	0.197589824	0.061279552	0.040346308	626.3594472	621.1824571	516.6947539	512.0065473	109.6646933	109.1759098	0.213041433	-0.228639426	0.206666527	-0.231626747	0.006374906	0.002987321
677	2.404627022	0.084656173	0.008	0.470517144	0.335671557	0.325002965	0.197589824	0.145514179	0.138081733	673.3592292	671.3007412	516.6947539	512.0065473	156.6644753	159.2941939	0.212340862	-0.230299665	0.206666527	-0.231626747	0.005674335	0.001327082
678	2.568452538	0.089905203	0.01	0.415229256	0.297970806	0.325002965	0.197589824	0.090226291	0.100380982	682.1373954	681.514148	516.6947539	512.0065473	165.4426415	169.5076007	0.213173107	-0.22912751	0.206666527	-0.231626747	0.00650658	0.002499237
679	2.916024562	0.100844587	0.006	0.440475845	0.294157562	0.325002965	0.197589824	0.11547288	0.096567738	616.6272059	618.5674517	516.6947539	512.0065473	99.93245201	106.5609044	0.214501046	-0.228790158	0.206666527	-0.231626747	0.007834519	0.002836589
680	3.253462797	0.111216331	0.004	0.48863163	0.430444425	0.325002965	0.197589824	0.163628665	0.232854601	701.5473233	703.3000695	516.6947539	512.0065473	184.8525694	191.2935222	0.211403389	-0.230818883	0.206666527	-0.231626747	0.004736863	0.000807864
681	2.630422896	0.091875098	0.008	0.47782288	0.358366248	0.325002965	0.197589824	0.152819914	0.160776424	676.9053387	675.8485392	516.6947539	512.0065473	160.2105848	163.8419919	0.214006623	-0.229864452	0.206666527	-0.231626747	0.007340096	0.001762295
682	3.489428229	0.118328107	0.002	0.500616851	0.377520413	0.325002965	0.197589824	0.175613886	0.179930589	685.7525266	687.292563	516.6947539	512.0065473	169.0577728	175.2860156	0.212848479	-0.228903797	0.206666527	-0.231626747	0.006181952	0.00272295
683	2.770328399	0.096291164	0.006	0.477817943	0.376785489	0.325002965	0.197589824	0.152814978	0.179195665	634.3733794	632.2076216	516.6947539	512.0065473	117.6786256	120.2010742	0.212774214	-0.229950202	0.206666527	-0.231626747	0.006107688	0.001676545
684	3.821313482	0.128140348	0.002	0.488055956	0.403054739	0.325002965	0.197589824	0.163052991	0.205464915	699.7609797	709.8210617	516.6947539	512.0065473	183.0662259	197.8145144	0.212500138	-0.230202363	0.206666527	-0.231626747	0.005833612	0.001424384
685	2.212743373	0.078430635	0.01	0.475789406	0.34261641	0.325002965	0.197589824	0.150786441	0.145026586	728.9227491	731.1763956	516.6947539	512.0065473	212.2279953	219.1698482	0.212401723	-0.23150501	0.206666527	-0.231626747	0.005735197	0.000121737
686	2.122948043	0.075488105	0.014	0.417420216	0.246775989	0.325002965	0.197589824	0.092417251	0.049186165	623.1879097	616.7653519	516.6947539	512.0065473	106.4931559	104.7588046	0.212364452	-0.230396157	0.206666527	-0.231626747	0.005697925	0.00123059
687	3.165146673	0.10852497	0.002	0.491014776	0.365878812	0.325002965	0.197589824	0.16601181	0.168288988	553.6673966	557.0462636	516.6947539	512.0065473	36.97264275	45.0397163	0.212901872	-0.228516022	0.206666527	-0.231626747	0.006235345	0.003110725
688	2.514438598	0.088181242	0.012	0.445245387	0.318544972	0.325002965	0.197589824	0.120242422	0.120955148	596.1140198	593.7869359	516.6947539	512.0065473	79.41926598	81.78038852	0.212802207	-0.229782765	0.206666527	-0.231626747	0.006135681	0.001843982
689	2.210778407	0.078366445	0.012	0.424357695	0.236046223	0.325002965	0.197589824	0.09935473	0.038456398	671.8410868	677.0055341	516.6947539	512.0065473	155.1463329	164.9989867	0.212304123	-0.23161592	0.206666527	-0.231626747	0.005637596	1.08E-05
690	2.328930597	0.082210325	0.008	0.407589689	0.215619722	0.325002965	0.197589824	0.082586723	0.018029898	605.1824815	603.9602871	516.6947539	512.0065473	88.48772761	91.95373979	0.212287286	-0.23036583	0.206666527	-0.231626747	0.005620759	0.001260917
691	2.654694435	0.092644311	0.004	0.516953186	0.381082672	0.325002965	0.197589824	0.191950221	0.183492848	646.1420711	648.2412156	516.6947539	512.0065473	129.4473172	136.2346683	0.213172401	-0.229555258	0.206666527	-0.231626747	0.006505874	0.002071489
692	2.413757644	0.084950314	0.006	0.427718767	0.273762269	0.325002965	0.197589824	0.102715802	0.076172445	707.6603646	704.2064247	516.6947539	512.0065473	190.9656107	192.1998774	0.213114249	-0.229532883	0.206666527	-0.231626747	0.006447723	0.002093864
693	2.297345568	0.081185904	0.012	0.409898797	0.240649349	0.325002965	0.197589824	0.084895832	0.043059525	610.4919779	599.0562507	516.6947539	512.0065473	93.79722405	87.0497034	0.212145393	-0.230031251	0.206666527	-0.231626747	0.005478867	0.001595496
694	1.826258721	0.065630768	0.036	0.398008329	0.219984471	0.325002965	0.197589824	0.073005364	0.022394647	686.386799	688.0782965	516.6947539	512.0065473	169.6920451	176.0717492	0.213054234	-0.229725628	0.206666527	-0.231626747	0.006387707	0.001901119
695	3.236870843	0.110711945	0.004	0.469425693	0.343279791	0.325002965	0.197589824	0.144422728	0.145689967	585.4315588	590.3736085	516.6947539	512.0065473	68.73680494	78.36706113	0.212195208	-0.229700366	0.206666527	-0.231626747	0.005528681	0.001926381
696	2.567197721	0.089865227	0.004	0.495670143	0.40981348	0.325002965	0.197589824	0.170667178	0.212223656	674.9258779	660.1867794	516.6947539	512.0065473	158.231124	148.1802321	0.211881545	-0.230192736	0.206666527	-0.231626747	0.005215019	0.001434011
697	2.523638526	0.088475337	0.008	0.456160429	0.327667941	0.325002965	0.197589824	0.131157464	0.130078117	647.5358689	652.920491	516.6947539	512.0065473	130.8411151	140.9139437	0.212127614	-0.22978439	0.206666527	-0.231626747	0.005461087	0.001842357
698	2.682264323	0.093516477	0.008	0.470148404	0.356573865	0.325002965	0.197589824	0.145145439	0.158984041	694.13279	695.5226217	516.6947539	512.0065473	177.4380362	183.5160744	0.212873379	-0.229866491	0.206666527	-0.231626747	0.006206853	0.001760256
699	2.364470027	0.083360275	0.008	0.443913056	0.308092391	0.325002965	0.197589824	0.11891009	0.110502567	684.1907776	678.6319841	516.6947539	512.0065473	167.4960237	166.6254368	0.211553879	-0.231375095	0.206666527	-0.231626747	0.004887352	0.000251652
700	3.33862387	0.113796199	0.002	0.451720505	0.297735114	0.325002965	0.197589824	0.126717539	0.10014529	654.1384536	648.2551676	516.6947539	512.0065473	137.4436997	136.2486203	0.213806794	-0.229433254	0.206666527	-0.231626747	0.007140267	0.002193493
701	3.430456137	0.116561433	0.002	0.504892926	0.381024999	0.325002965	0.197589824	0.17988996	0.183435175	650.2723227	645.4441788	516.6947539	512.0065473	133.5775688	133.4376315	0.214445418	-0.227717233	0.206666527	-0.231626747	0.007778891	0.003909514
702	2.771201368	0.096318584	0.004	0.460414273	0.307789231	0.325002965	0.197589824	0.135411308	0.110199407	627.7797292	628.5137371	516.6947539	512.0065473	111.0849753	116.5071898	0.212376227	-0.229967583	0.206666527	-0.231626747	0.0057097	0.001659164
703	2.618133426	0.091485122	0.002	0.379824442	0.237063661	0.325002965	0.197589824	0.054821477	0.039473837	635.561405	631.8579132	516.6947539	512.0065473	118.8666512	119.8513659	0.212847035	-0.228939459	0.206666527	-0.231626747	0.006180509	0.002687288
704	2.182776966	0.077450741	0.024	0.387498374	0.290542691	0.325002965	0.197589824	0.062495408	0.092952867	651.727249	657.8319701	516.6947539	512.0065473	135.0324952	145.8254227	0.212298839	-0.230170512	0.206666527	-0.231626747	0.005632312	0.001456235
705	2.785356549	0.096762968	0.006	0.42559606	0.282813432	0.325002965	0.197589824	0.100593095	0.085223608	677.3573152	676.182111	516.6947539	512.0065473	160.6625614	164.1755637	0.213240352	-0.229449473	0.206666527	-0.231626747	0.006573825	0.002177274
706	3.307569332	0.11285717	0.002	0.519108444	0.448557827	0.325002965	0.197589824	0.194105478	0.250968003	666.6547655	675.2137335	516.6947539	512.0065473	149.9600117	163.2071861	0.213226842	-0.229096679	0.206666527	-0.231626747	0.006560315	0.002530068
707	3.067182411	0.105520458	0.004	0.460181193	0.334918048	0.325002965	0.197589824	0.135178228	0.137328224	639.6455605	628.2905673	516.6947539	512.0065473	122.9508067	116.28402	0.211751648	-0.230107114	0.206666527	-0.231626747	0.005085121	0.001519633
708	2.876601663	0.099617043	0.008	0.445071947	0.318948877	0.325002965	0.197589824	0.120068982	0.121359053	664.7443591	663.3426788	516.6947539	512.0065473	148.0496052	151.3361315	0.212630586	-0.230165125	0.206666527	-0.231626747	0.005964059	0.001461622
709	2.926415431	0.101167579	0.006	0.464412367	0.369926497	0.325002965	0.197589824	0.139409402	0.172336672	716.9447802	718.3815815	516.6947539	512.0065473	200.2500263	206.3750341	0.212324725	-0.231296352	0.206666527	-0.231626747	0.005658198	0.000330395
710	3.161040096	0.108399429	0.004	0.485382804	0.313684388	0.325002965	0.197589824	0.160379839	0.116094564	726.4056567	726.1214611	516.6947539	512.0065473	209.7109028	214.1149137	0.212179098	-0.230215544	0.206666527	-0.231626747	0.005512571	0.001411203
711	2.529723356	0.088669747	0.008	0.424064112	0.320181995	0.325002965	0.197589824	0.099061147	0.122592171	628.8355022	624.7879199	516.6947539	512.0065473	112.1407484	112.7813726	0.213446317	-0.229013914	0.206666527	-0.231626747	0.00677979	0.002612833
712	2.756232988	0.095848194	0.006	0.472816517	0.333647749	0.325002965	0.197589824	0.147813551	0.136057925	592.0002429	591.3931198	516.6947539	512.0065473	75.30548902	79.38657243	0.213845936	-0.228924979	0.206666527	-0.231626747	0.007179409	0.002701768
713	3.239814175	0.110801463	0.002	0.503344486	0.383739174	0.325002965	0.197589824	0.178341521	0.18614935	659.6514095	674.1012895	516.6947539	512.0065473	142.9566556	162.0947421	0.212680759	-0.229382441	0.206666527	-0.231626747	0.006014232	0.002244306
714	2.848294954	0.098733563	0.002	0.477829765	0.415861251	0.325002965	0.197589824	0.1528268	0.218271427	678.9629723	688.257693	516.6947539	512.0065473	162.2682184	176.2511456	0.211725573	-0.230530191	0.206666527	-0.231626747	0.005059046	0.001096556
715	2.220599076	0.07868717	0.008	0.489949872	0.306775559	0.325002965	0.197589824	0.164946907	0.109185735	646.1842619	639.6485578	516.6947539	512.0065473	129.4895081	127.6420105	0.211668846	-0.230862127	0.206666527	-0.231626747	0.005002319	0.00076462
716	2.649247365	0.092471796	0.004	0.472823397	0.357891107	0.325002965	0.197589824	0.147820432	0.160301283	706.9826725	704.6586808	516.6947539	512.0065473	190.2879187	192.6521334	0.212855916	-0.229535069	0.206666527	-0.231626747	0.006189389	0.002091678
717	3.296790494	0.112530773	0.002	0.513344292	0.446421496	0.325002965	0.197589824	0.188341327	0.248831671	686.5394392	683.0973007	516.6947539	512.0065473	169.8446854	171.0907533	0.212713749	-0.229547191	0.206666527	-0.231626747	0.006047222	0.002079556
718	3.534914973	0.119685971	0.002	0.466705445	0.340860957	0.325002965	0.197589824	0.14170248	0.143271133	618.6204848	622.7553805	516.6947539	512.0065473	101.9257309	110.7488332	0.211991012	-0.229924049	0.206666527	-0.231626747	0.005324485	0.001702698
719	2.179214078	0.077334097	0.016	0.47174225	0.300633865	0.325002965	0.197589824	0.146739285	0.103044041	651.5480394	650.3162872	516.6947539	512.0065473	134.8532856	138.3097399	0.212449065	-0.229188016	0.206666527	-0.231626747	0.005782539	0.002438731
720	2.815660467	0.097712855	0.018	0.427705736	0.27575239	0.325002965	0.197589824	0.102702771	0.078162565	708.1832198	705.5567816	516.6947539	512.0065473	191.4884659	193.5502342	0.213727371	-0.229765623	0.206666527	-0.231626747	0.007060845	0.001861124
721	2.702737704	0.094163063	0.004	0.458642544	0.302307874	0.325002965	0.197589824	0.133639579	0.10471805	607.3022474	607.4817836	516.6947539	512.0065473	90.60749355	95.4752363	0.213567725	-0.229403866	0.206666527	-0.231626747	0.006901198	0.002222881
722	3.329978355	0.113534975	0.004	0.511889676	0.403349668	0.325002965	0.197589824	0.18688671	0.205759844	642.1046922	634.5454532	516.6947539	512.0065473	125.4099384	122.5389059	0.214166017	-0.22860581	0.206666527	-0.231626747	0.00749949	0.003020937
723	2.207708686	0.078266147	0.018	0.470421287	0.335972113	0.325002965	0.197589824	0.145418321	0.138382289	686.1224184	686.0576789	516.6947539	512.0065473	169.4276646	174.0511316	0.211567261	-0.230861314	0.206666527	-0.231626747	0.004900734	0.000765433
724	2.379225483	0.083836872	0.008	0.441921047	0.290013328	0.325002965	0.197589824	0.116918082	0.092423503	671.4670011	669.620741	516.6947539	512.0065473	154.7722472	157.6141937	0.211426915	-0.231066625	0.206666527	-0.231626747	0.004760389	0.000560122
725	2.210255553	0.078349363	0.028	0.428333668	0.339592826	0.325002965	0.197589824	0.103330703	0.142003002	677.3410791	678.9641889	516.6947539	512.0065473	160.6463252	166.9576416	0.213555328	-0.230301806	0.206666527	-0.231626747	0.006888801	0.001324941
726	3.029316888	0.104353709	0.008	0.515711456	0.374047502	0.325002965	0.197589824	0.190708491	0.176457678	639.6915286	632.2170178	516.6947539	512.0065473	122.9967748	120.2104704	0.212991273	-0.230758374	0.206666527	-0.231626747	0.006324746	0.000868373
727	2.972000475	0.102581818	0.004	0.433195061	0.305461078	0.325002965	0.197589824	0.108192096	0.107871254	649.4228369	649.68737	516.6947539	512.0065473	132.728083	137.6808227	0.212563128	-0.231357122	0.206666527	-0.231626747	0.005896601	0.000269625
728	3.021116747	0.104100637	0.004	0.486908923	0.361585627	0.325002965	0.197589824	0.161905958	0.163995803	735.9143313	738.3187128	516.6947539	512.0065473	219.2195774	226.3121655	0.211606617	-0.230667509	0.206666527	-0.231626747	0.00494009	0.000959238
729	2.76877587	0.096242394	0.008	0.484603564	0.326241107	0.325002965	0.197589824	0.159600599	0.128651283	690.4744607	682.4284921	516.6947539	512.0065473	173.7797068	170.4219448	0.211854619	-0.231496352	0.206666527	-0.231626747	0.005188092	0.000130395
730	2.610870148	0.091254482	0.004	0.461122705	0.27170513	0.325002965	0.197589824	0.136119739	0.074115306	621.7266492	632.3726891	516.6947539	512.0065473	105.0318954	120.3661418	0.212516489	-0.229378238	0.206666527	-0.231626747	0.005849962	0.002248509
731	3.094062619	0.106346874	0.002	0.483126952	0.384646535	0.325002965	0.197589824	0.158123986	0.187056711	616.4615432	609.875528	516.6947539	512.0065473	99.76678935	97.86898066	0.211774769	-0.230701242	0.206666527	-0.231626747	0.005108242	0.000925505
732	2.339340516	0.082547458	0.006	0.456021713	0.27849203	0.325002965	0.197589824	0.131018747	0.080902206	702.5204975	707.2802889	516.6947539	512.0065473	185.8257436	195.2737415	0.212987342	-0.229246571	0.206666527	-0.231626747	0.006320815	0.002380176
733	2.920042471	0.100969508	0.008	0.492780215	0.362002975	0.325002965	0.197589824	0.16777725	0.164413151	746.7438057	743.1378281	516.6947539	512.0065473	230.0490519	231.1312808	0.211775793	-0.230191933	0.206666527	-0.231626747	0.005109267	0.001434814
734	1.835181066	0.065930272	0.018	0.379454087	0.203213094	0.325002965	0.197589824	0.054451121	0.00562327	673.0628449	673.722793	516.6947539	512.0065473	156.368091	161.7162457	0.213254317	-0.23003684	0.206666527	-0.231626747	0.006587791	0.001589907
735	3.063747535	0.105414745	0.006	0.496197078	0.349967468	0.325002965	0.197589824	0.171194113	0.152377644	629.8584859	630.9090819	516.6947539	512.0065473	113.163732	118.9025345	0.211984151	-0.230520166	0.206666527	-0.231626747	0.005317625	0.001106581
736	3.057159317	0.105211913	0.002	0.456704312	0.314490711	0.325002965	0.197589824	0.131701347	0.116900887	677.9257762	680.0199917	516.6947539	512.0065473	161.2310223	168.0134444	0.212143809	-0.230727838	0.206666527	-0.231626747	0.005477283	0.000898909
737	3.18100467	0.109009429	0.004	0.491262016	0.364939863	0.325002965	0.197589824	0.166259051	0.167350039	683.3331473	679.0180475	516.6947539	512.0065473	166.6383934	167.0115001	0.213217462	-0.229889209	0.206666527	-0.231626747	0.006550935	0.001737538
738	2.501755645	0.087775493	0.004	0.444118599	0.258161861	0.325002965	0.197589824	0.119115634	0.060572037	640.7367031	647.4378378	516.6947539	512.0065473	124.0419492	135.4312905	0.213179596	-0.230475589	0.206666527	-0.231626747	0.006513069	0.001151158
739	2.872042913	0.099474877	0.006	0.456162765	0.297040272	0.325002965	0.197589824	0.1311598	0.099450448	659.2913037	654.4345037	516.6947539	512.0065473	142.5965498	142.4279564	0.212439769	-0.230434712	0.206666527	-0.231626747	0.005773242	0.001192035
740	2.654458075	0.092636827	0.01	0.451533791	0.303427942	0.325002965	0.197589824	0.126530826	0.105838118	600.7005922	608.3313001	516.6947539	512.0065473	84.00583832	96.32475273	0.21374379	-0.228999777	0.206666527	-0.231626747	0.007077263	0.00262697
741	2.507716802	0.087966245	0.014	0.4232153	0.253013783	0.325002965	0.197589824	0.098212334	0.055423959	629.7103548	627.0988659	516.6947539	512.0065473	113.015601	115.0923186	0.212349498	-0.230803488	0.206666527	-0.231626747	0.005682971	0.000823259
742	2.54373882	0.089117226	0.006	0.425806192	0.271399561	0.325002965	0.197589824	0.100803226	0.073809737	623.3060739	622.5125537	516.6947539	512.0065473	106.6113201	110.5060064	0.212423705	-0.22944445	0.206666527	-0.231626747	0.005757178	0.002182297
743	3.481633204	0.118094991	0.004	0.482523327	0.39573144	0.325002965	0.197589824	0.157520362	0.198141616	607.1485322	603.9768397	516.6947539	512.0065473	90.45377835	91.97029238	0.211848788	-0.231113341	0.206666527	-0.231626747	0.005182261	0.000513406
744	2.651882218	0.092555253	0.016	0.392922085	0.288689665	0.325002965	0.197589824	0.06791912	0.091099841	626.511571	627.9963494	516.6947539	512.0065473	109.8168172	115.9898021	0.213549495	-0.229464822	0.206666527	-0.231626747	0.006882968	0.002161925
745	2.306405505	0.081479985	0.012	0.463713422	0.312414255	0.325002965	0.197589824	0.138710457	0.114824431	649.6500962	653.1295148	516.6947539	512.0065473	132.9553424	141.1229675	0.21308481	-0.229747425	0.206666527	-0.231626747	0.006418283	0.001879322
746	2.538790944	0.088959303	0.008	0.443588964	0.283922426	0.325002965	0.197589824	0.118585998	0.086332602	630.7501219	622.3162099	516.6947539	512.0065473	114.055368	110.3096626	0.212650431	-0.229559298	0.206666527	-0.231626747	0.005983904	0.002067449
747	2.430397731	0.085485886	0.006	0.426289825	0.253826283	0.325002965	0.197589824	0.10128686	0.056236459	665.119383	661.3055227	516.6947539	512.0065473	148.4246292	149.2989754	0.212892069	-0.229544789	0.206666527	-0.231626747	0.006225543	0.002081958
748	3.270544779	0.111735016	0.004	0.483906117	0.397353256	0.325002965	0.197589824	0.158903152	0.199763432	630.9043105	636.0013531	516.6947539	512.0065473	114.2095566	123.9948058	0.212298951	-0.230005423	0.206666527	-0.231626747	0.005632424	0.001621324
749	2.859191566	0.099073862	0.006	0.469780113	0.345718997	0.325002965	0.197589824	0.144777147	0.148129173	656.5384222	652.1233656	516.6947539	512.0065473	139.8436684	140.1168183	0.212862225	-0.230475054	0.206666527	-0.231626747	0.006195699	0.001151693
750	3.075080345	0.105763434	0.004	0.447369117	0.315692258	0.325002965	0.197589824	0.122366152	0.118102434	696.4541749	698.4680506	516.6947539	512.0065473	179.7594211	186.4615033	0.212212012	-0.229939864	0.206666527	-0.231626747	0.005545486	0.001686883
751	3.187869346	0.109218981	0.006	0.499494221	0.42125433	0.325002965	0.197589824	0.174491255	0.223664506	667.1167021	660.5584594	516.6947539	512.0065473	150.4219483	148.551912	0.211909893	-0.23046648	0.206666527	-0.231626747	0.005243367	0.001160267
752	2.312425063	0.081675274	0.014	0.432088241	0.319122757	0.325002965	0.197589824	0.107085276	0.121532933	681.2567753	677.0011357	516.6947539	512.0065473	164.5620214	164.9945883	0.211917314	-0.230475262	0.206666527	-0.231626747	0.005250787	0.001151485
753	2.929797919	0.101272671	0.006	0.491594325	0.378468025	0.325002965	0.197589824	0.166591359	0.180878201	662.1532007	673.7491668	516.6947539	512.0065473	145.4584468	161.7426195	0.212153123	-0.229904865	0.206666527	-0.231626747	0.005486597	0.001721882
754	3.285326404	0.112183363	0.002	0.430059239	0.376921243	0.325002965	0.197589824	0.105056274	0.179331419	674.2207722	669.8057718	516.6947539	512.0065473	157.5260184	157.7992244	0.211583425	-0.230492703	0.206666527	-0.231626747	0.004916899	0.001134044
755	3.43764459	0.116777162	0.006	0.47497503	0.320953128	0.325002965	0.197589824	0.149972065	0.123363304	638.4401643	636.2595682	516.6947539	512.0065473	121.7454105	124.2530209	0.212788969	-0.229100413	0.206666527	-0.231626747	0.006122442	0.002526334
756	2.620793009	0.091569546	0.006	0.471034961	0.365807979	0.325002965	0.197589824	0.146031996	0.168218155	663.1872664	654.4858481	516.6947539	512.0065473	146.4925126	142.4793007	0.212376552	-0.229164379	0.206666527	-0.231626747	0.005710025	0.002462368
757	2.854222784	0.09891872	0.008	0.467045602	0.366264792	0.325002965	0.197589824	0.142042637	0.168674968	686.6162533	680.770723	516.6947539	512.0065473	169.9214995	168.7641757	0.213891014	-0.228593984	0.206666527	-0.231626747	0.007224487	0.003032763
758	2.809669915	0.097525238	0.006	0.443572182	0.282106445	0.325002965	0.197589824	0.118569216	0.084516621	650.3126746	647.0062727	516.6947539	512.0065473	133.6179208	134.9997254	0.212582273	-0.230114814	0.206666527	-0.231626747	0.005915746	0.001511933
759	2.810996766	0.0975668	0.01	0.477371063	0.357475184	0.325002965	0.197589824	0.152368097	0.15988536	642.022494	644.3834982	516.6947539	512.0065473	125.3277402	132.3769509	0.212897741	-0.228883696	0.206666527	-0.231626747	0.006231215	0.002743051
760	2.820983611	0.097879505	0.006	0.484582044	0.428777689	0.325002965	0.197589824	0.159579079	0.231187865	716.5847467	724.1648025	516.6947539	512.0065473	199.8899928	212.1582551	0.212853945	-0.229281401	0.206666527	-0.231626747	0.006187418	0.002345346
761	2.679365199	0.093424843	0.002	0.408626844	0.278459897	0.325002965	0.197589824	0.083623879	0.080870073	620.4588049	617.224504	516.6947539	512.0065473	103.7640511	105.2179567	0.213308986	-0.229050055	0.206666527	-0.231626747	0.006642459	0.002576692
762	2.669064262	0.093099106	0.008	0.459857709	0.335652175	0.325002965	0.197589824	0.134854744	0.138062351	679.8773028	671.9103277	516.6947539	512.0065473	163.1825489	159.9037804	0.21237861	-0.229229127	0.206666527	-0.231626747	0.005712084	0.00239762
763	1.970200024	0.070439254	0.026	0.421585649	0.245318276	0.325002965	0.197589824	0.096582684	0.047728452	646.0502533	644.5091564	516.6947539	512.0065473	129.3554994	132.5026091	0.212373744	-0.229936806	0.206666527	-0.231626747	0.005707217	0.001689941
764	2.261359047	0.080015934	0.018	0.399567283	0.247110619	0.325002965	0.197589824	0.074564318	0.049520795	621.91089	626.757759	516.6947539	512.0065473	105.2161362	114.7512117	0.212780287	-0.230885638	0.206666527	-0.231626747	0.00611376	0.000741109
765	2.322519496	0.082002574	0.02	0.42092761	0.307595942	0.325002965	0.197589824	0.095924644	0.110006118	647.5893606	641.5807983	516.6947539	512.0065473	130.8946067	129.5742509	0.213489976	-0.229555178	0.206666527	-0.231626747	0.006823449	0.002071569
766	2.306573513	0.081485437	0.012	0.421430771	0.264783759	0.325002965	0.197589824	0.096427806	0.067193935	663.001629	656.5146321	516.6947539	512.0065473	146.3068752	144.5080848	0.211995857	-0.230261106	0.206666527	-0.231626747	0.00532933	0.001365641
767	2.270857288	0.080325024	0.012	0.414461934	0.254597183	0.325002965	0.197589824	0.089458969	0.057007359	613.8115586	620.2794245	516.6947539	512.0065473	97.11680477	108.2728772	0.211621758	-0.230810816	0.206666527	-0.231626747	0.004955232	0.000815931
768	2.453653008	0.086233322	0.012	0.487451426	0.350854374	0.325002965	0.197589824	0.16244846	0.15326455	699.1225709	697.6986595	516.6947539	512.0065473	182.427817	185.6921122	0.212965696	-0.228881009	0.206666527	-0.231626747	0.00629917	0.002745738
769	2.887612958	0.099960248	0.002	0.44552351	0.38268178	0.325002965	0.197589824	0.120520544	0.185091956	651.7434571	660.2703204	516.6947539	512.0065473	135.0487032	148.2637731	0.212518943	-0.229309625	0.206666527	-0.231626747	0.005852416	0.002317122
770	3.59476113	0.121466131	0.002	0.485475211	0.412137276	0.325002965	0.197589824	0.160472245	0.214547451	652.2419802	652.4693089	516.6947539	512.0065473	135.5472264	140.4627615	0.212419842	-0.229920116	0.206666527	-0.231626747	0.005753315	0.001706631
771	2.153507775	0.076491633	0.014	0.399983492	0.228748292	0.325002965	0.197589824	0.074980526	0.031158468	646.3994559	651.9292275	516.6947539	512.0065473	129.7047021	139.9226801	0.212823467	-0.229647778	0.206666527	-0.231626747	0.00615694	0.001978969
772	2.721701738	0.094761159	0.004	0.487190217	0.395533507	0.325002965	0.197589824	0.162187252	0.197943683	658.6708531	661.2086465	516.6947539	512.0065473	141.9760992	149.2020991	0.213466545	-0.229782853	0.206666527	-0.231626747	0.006800018	0.001843894
773	3.081683302	0.105966469	0.006	0.416457941	0.270914265	0.325002965	0.197589824	0.091454976	0.073324441	613.1775225	615.6754043	516.6947539	512.0065473	96.48276867	103.6688569	0.213436987	-0.228876074	0.206666527	-0.231626747	0.00677046	0.002750673
774	2.094129072	0.07453974	0.022	0.375543109	0.241853501	0.325002965	0.197589824	0.050540144	0.044263677	648.1065763	645.1587495	516.6947539	512.0065473	131.4118224	133.1522021	0.212810436	-0.229083771	0.206666527	-0.231626747	0.006143909	0.002542976
775	2.959824138	0.102204493	0.01	0.452415507	0.380790726	0.325002965	0.197589824	0.127412541	0.183200902	695.5787066	701.5001359	516.6947539	512.0065473	178.8839527	189.4935885	0.212816868	-0.229810848	0.206666527	-0.231626747	0.006150342	0.001815899
776	2.653892579	0.09261892	0.004	0.438181044	0.31219349	0.325002965	0.197589824	0.113178079	0.114603666	612.9170996	607.9742575	516.6947539	512.0065473	96.22234571	95.96771015	0.213390182	-0.22872005	0.206666527	-0.231626747	0.006723655	0.002906697
777	3.786746831	0.12712858	0.002	0.499865878	0.42511676	0.325002965	0.197589824	0.174862912	0.227526936	660.1651286	668.1457242	516.6947539	512.0065473	143.4703747	156.1391769	0.212118005	-0.231520949	0.206666527	-0.231626747	0.005451479	0.000105798
778	3.143701034	0.107868971	0.002	0.425583857	0.358014204	0.325002965	0.197589824	0.100580892	0.16042438	643.7102029	646.0994695	516.6947539	512.0065473	127.0154491	134.0929222	0.212378597	-0.230814663	0.206666527	-0.231626747	0.00571207	0.000812084
779	3.081133874	0.105949578	0.006	0.475946249	0.361349986	0.325002965	0.197589824	0.150943283	0.163760162	649.4552517	636.4380312	516.6947539	512.0065473	132.7604978	124.4314839	0.213704466	-0.229256906	0.206666527	-0.231626747	0.00703794	0.002369841
780	2.268302542	0.080241908	0.008	0.450224297	0.313246465	0.325002965	0.197589824	0.125221331	0.115656641	684.0405243	681.4048733	516.6947539	512.0065473	167.3457704	169.398326	0.212188108	-0.230415174	0.206666527	-0.231626747	0.005521581	0.001211573
781	2.722216672	0.094777388	0.004	0.479763324	0.348479046	0.325002965	0.197589824	0.154760358	0.150889222	622.9101235	624.482819	516.6947539	512.0065473	106.2153697	112.4762717	0.211843008	-0.230758467	0.206666527	-0.231626747	0.005176481	0.00086828
782	2.981979223	0.102890807	0.002	0.482026641	0.339387031	0.325002965	0.197589824	0.157023676	0.141797207	658.5061994	662.3904013	516.6947539	512.0065473	141.8114455	150.383854	0.212527589	-0.230771151	0.206666527	-0.231626747	0.005861062	0.000855596
783	2.465971288	0.086628742	0.008	0.420746922	0.254503693	0.325002965	0.197589824	0.095743957	0.056913869	631.9233092	633.959091	516.6947539	512.0065473	115.2285553	121.9525436	0.211748508	-0.230133177	0.206666527	-0.231626747	0.005081981	0.00149357
784	2.899650156	0.10033513	0.01	0.464178834	0.345255402	0.325002965	0.197589824	0.139175869	0.147665578	610.0519587	620.1915153	516.6947539	512.0065473	93.35720488	108.184968	0.211470476	-0.230742707	0.206666527	-0.231626747	0.00480395	0.00088404
785	1.925010909	0.06893501	0.028	0.399550169	0.224541203	0.325002965	0.197589824	0.074547204	0.026951379	677.8375769	682.175189	516.6947539	512.0065473	161.1428231	170.1686417	0.212630994	-0.229101353	0.206666527	-0.231626747	0.005964467	0.002525394
786	2.573954508	0.090080444	0.012	0.43285721	0.270211028	0.325002965	0.197589824	0.107854245	0.072621204	682.5666124	680.7180919	516.6947539	512.0065473	165.8718586	168.7115445	0.211844445	-0.230282861	0.206666527	-0.231626747	0.005177918	0.001343886
787	2.612498772	0.091306208	0.008	0.455724909	0.289493439	0.325002965	0.197589824	0.130721944	0.091903615	642.0304357	633.2283444	516.6947539	512.0065473	125.3356819	121.221797	0.212922959	-0.229294489	0.206666527	-0.231626747	0.006256433	0.002332258
788	2.7927592	0.096995192	0.004	0.456826182	0.358590419	0.325002965	0.197589824	0.131823217	0.161000595	607.7533751	610.7765882	516.6947539	512.0065473	91.05862126	98.77004084	0.211961241	-0.230279795	0.206666527	-0.231626747	0.005294714	0.001346952
789	2.714389017	0.094530621	0.002	0.424955965	0.247068773	0.325002965	0.197589824	0.099953	0.049478949	611.8890777	604.4930777	516.6947539	512.0065473	95.19432383	92.4865304	0.21158998	-0.230171974	0.206666527	-0.231626747	0.004923453	0.001454773
790	2.809384028	0.097516282	0.016	0.478119526	0.348097494	0.325002965	0.197589824	0.153116561	0.15050767	695.6294699	701.2801047	516.6947539	512.0065473	178.934716	189.2735574	0.212383472	-0.229357174	0.206666527	-0.231626747	0.005716945	0.002269573
791	2.719255319	0.094684047	0.004	0.441717407	0.36087374	0.325002965	0.197589824	0.116714442	0.163283916	731.8743853	732.0122643	516.6947539	512.0065473	215.1796314	220.005717	0.212489842	-0.229243836	0.206666527	-0.231626747	0.005823315	0.002382911
792	3.0761906	0.10579758	0.006	0.487465065	0.381824007	0.325002965	0.197589824	0.1624621	0.184234183	665.8894322	658.9144522	516.6947539	512.0065473	149.1946784	146.9079049	0.213143408	-0.22992828	0.206666527	-0.231626747	0.006476881	0.001698467
793	2.483219996	0.087181856	0.014	0.455554348	0.329220621	0.325002965	0.197589824	0.130551383	0.131630796	666.230589	668.1719211	516.6947539	512.0065473	149.5358352	156.1653738	0.212488243	-0.23058054	0.206666527	-0.231626747	0.005821716	0.001046207
794	2.250991112	0.079678306	0.012	0.407859116	0.242966043	0.325002965	0.197589824	0.082856151	0.045376219	688.8069553	686.6752362	516.6947539	512.0065473	172.1122015	174.6686888	0.212028335	-0.231521662	0.206666527	-0.231626747	0.005361808	0.000105085
795	2.826012327	0.098036881	0.002	0.475522035	0.339111015	0.325002965	0.197589824	0.15051907	0.141521191	675.9372764	675.2524178	516.6947539	512.0065473	159.2425226	163.2458705	0.212508548	-0.230058847	0.206666527	-0.231626747	0.005842021	0.0015679
796	3.524183803	0.119366003	0.002	0.491565796	0.354646165	0.325002965	0.197589824	0.166562831	0.157056341	599.6213857	606.0055423	516.6947539	512.0065473	82.92663183	93.99899492	0.212856507	-0.230379622	0.206666527	-0.231626747	0.00618998	0.001247125
797	2.644609926	0.092324871	0.002	0.468916761	0.350974792	0.325002965	0.197589824	0.143913796	0.153384967	708.156639	707.2606781	516.6947539	512.0065473	191.4618851	195.2541308	0.212941515	-0.228815009	0.206666527	-0.231626747	0.006274988	0.002811738
798	2.60479487	0.091061477	0.006	0.437172797	0.25527131	0.325002965	0.197589824	0.112169832	0.057681486	637.4974181	641.8656768	516.6947539	512.0065473	120.8026643	129.8591295	0.213176376	-0.228547456	0.206666527	-0.231626747	0.00650985	0.003079291
799	2.582859525	0.09036393	0.008	0.399030079	0.256402684	0.325002965	0.197589824	0.074027114	0.05881286	703.7418143	703.6418017	516.6947539	512.0065473	187.0470604	191.6352544	0.212920077	-0.229763892	0.206666527	-0.231626747	0.006253551	0.001862855
800	2.566573073	0.089845326	0.004	0.414685448	0.256324035	0.325002965	0.197589824	0.089682483	0.058734211	651.0949149	653.4201228	516.6947539	512.0065473	134.400161	141.4135755	0.212019688	-0.23027482	0.206666527	-0.231626747	0.005353162	0.001351927
801	2.834539926	0.098303629	0.004	0.473351368	0.310552102	0.325002965	0.197589824	0.148348403	0.112962278	669.457916	665.474804	516.6947539	512.0065473	152.7631621	153.4682566	0.212814864	-0.230043536	0.206666527	-0.231626747	0.006148337	0.001583211
802	2.862689431	0.099183045	0.006	0.471865353	0.380139903	0.325002965	0.197589824	0.146862387	0.182550079	641.5090785	635.5071277	516.6947539	512.0065473	124.8143247	123.5005804	0.212578005	-0.231063004	0.206666527	-0.231626747	0.005911478	0.000563743
803	2.584945539	0.090430312	0.006	0.449415667	0.336636359	0.325002965	0.197589824	0.124412702	0.139046535	648.4864578	649.0651725	516.6947539	512.0065473	131.7917039	137.0586251	0.213649865	-0.229014947	0.206666527	-0.231626747	0.006983338	0.0026118
804	3.120486344	0.107157769	0.004	0.484772234	0.420571241	0.325002965	0.197589824	0.159769268	0.222981417	681.2863839	688.770495	516.6947539	512.0065473	164.59163	176.7639477	0.212187763	-0.231681984	0.206666527	-0.231626747	0.005521236	-5.52E-05
805	3.132814009	0.107535579	0.004	0.446239266	0.340146264	0.325002965	0.197589824	0.1212363	0.14255644	690.9567581	685.6966683	516.6947539	512.0065473	174.2620042	173.6901209	0.211468838	-0.230749649	0.206666527	-0.231626747	0.004802311	0.000877098
806	3.14664242	0.107959002	0.002	0.431045703	0.369880046	0.325002965	0.197589824	0.106042738	0.172290222	639.4107663	640.9426484	516.6947539	512.0065473	122.7160124	128.9361011	0.212182951	-0.229563574	0.206666527	-0.231626747	0.005516424	0.002063173
807	2.933925513	0.10140088	0.004	0.435813342	0.255818907	0.325002965	0.197589824	0.110810377	0.058229083	667.7571512	662.1207795	516.6947539	512.0065473	151.0623974	150.1142321	0.213929369	-0.22984166	0.206666527	-0.231626747	0.007262842	0.001785087
808	2.604487142	0.091051699	0.01	0.419131148	0.281242768	0.325002965	0.197589824	0.094128183	0.083652944	607.5892307	606.6159895	516.6947539	512.0065473	90.89447682	94.60944218	0.211950607	-0.230610475	0.206666527	-0.231626747	0.00528408	0.001016272
809	2.643668526	0.09229504	0.004	0.512348875	0.422845143	0.325002965	0.197589824	0.18734591	0.225255319	720.8092198	720.578689	516.6947539	512.0065473	204.1144659	208.5721417	0.213224461	-0.22848634	0.206666527	-0.231626747	0.006557934	0.003140407
810	2.295286546	0.081119042	0.012	0.4111508	0.259532946	0.325002965	0.197589824	0.086147834	0.061943122	672.0132719	670.9145391	516.6947539	512.0065473	155.3185181	158.9079918	0.212574915	-0.229366244	0.206666527	-0.231626747	0.005908389	0.002260503
811	2.678938482	0.093411354	0.01	0.451213	0.323960806	0.325002965	0.197589824	0.126210035	0.126370982	698.2678914	690.634194	516.6947539	512.0065473	181.5731375	178.6276467	0.212268923	-0.230414739	0.206666527	-0.231626747	0.005602396	0.001212008
812	2.426640924	0.085365025	0.006	0.472267256	0.282787958	0.325002965	0.197589824	0.147264291	0.085198134	723.0924799	724.7190296	516.6947539	512.0065473	206.3977261	212.7124822	0.213736382	-0.228875726	0.206666527	-0.231626747	0.007069855	0.002751021
813	2.612911543	0.091319317	0.004	0.416841622	0.246439633	0.325002965	0.197589824	0.091838656	0.048849809	639.2000877	648.2408551	516.6947539	512.0065473	122.5053339	136.2343078	0.212942767	-0.230134203	0.206666527	-0.231626747	0.00627624	0.001492544
814	2.702140124	0.094144204	0.002	0.475150871	0.400367103	0.325002965	0.197589824	0.150147906	0.202777279	735.5755843	738.9637171	516.6947539	512.0065473	218.8808305	226.9571697	0.212795534	-0.229344887	0.206666527	-0.231626747	0.006129007	0.00228186
815	3.374474858	0.114877794	0.002	0.508751129	0.390547277	0.325002965	0.197589824	0.183748164	0.192957453	671.4026627	681.6957823	516.6947539	512.0065473	154.7079088	169.689235	0.21240919	-0.231237055	0.206666527	-0.231626747	0.005742664	0.000389692
816	2.574163235	0.090087091	0.012	0.435032641	0.298053616	0.325002965	0.197589824	0.110029675	0.100463792	640.164858	636.1855651	516.6947539	512.0065473	123.4701042	124.1790177	0.213111868	-0.228914185	0.206666527	-0.231626747	0.006445341	0.002712562
817	2.579050492	0.090242693	0.006	0.405389777	0.218794583	0.325002965	0.197589824	0.080386812	0.021204759	627.6382589	624.146448	516.6947539	512.0065473	110.943505	112.1399007	0.211935497	-0.230281604	0.206666527	-0.231626747	0.005268971	0.001345143
818	2.506990636	0.087943013	0.008	0.448182238	0.297812066	0.325002965	0.197589824	0.123179273	0.100222242	679.6292835	684.6131	516.6947539	512.0065473	162.9345296	172.6065527	0.212514985	-0.229945252	0.206666527	-0.231626747	0.005848458	0.001681495
819	3.39216222	0.115410435	0.002	0.491015892	0.387425746	0.325002965	0.197589824	0.166012927	0.189835922	685.5440046	692.9140012	516.6947539	512.0065473	168.8492507	180.9074539	0.212796466	-0.229790177	0.206666527	-0.231626747	0.00612994	0.00183657
820	3.020770986	0.104089963	0.004	0.454763375	0.3557347	0.325002965	0.197589824	0.12976041	0.158144876	703.4463054	699.2417245	516.6947539	512.0065473	186.7515516	187.2351772	0.212180745	-0.230652023	0.206666527	-0.231626747	0.005514218	0.000974724
821	2.420509257	0.085167695	0.01	0.468256315	0.273601998	0.325002965	0.197589824	0.14325335	0.076012174	682.5928094	685.8511719	516.6947539	512.0065473	165.8980556	173.8446245	0.212561385	-0.229809825	0.206666527	-0.231626747	0.005894859	0.001816922
822	2.086415338	0.074285569	0.01	0.369755024	0.200058958	0.325002965	0.197589824	0.044752059	0.002469134	656.5668628	649.8571739	516.6947539	512.0065473	139.872109	137.8506266	0.212927987	-0.229923279	0.206666527	-0.231626747	0.006261461	0.001703468
823	2.753113646	0.095750105	0.006	0.461884795	0.364316979	0.325002965	0.197589824	0.13688183	0.166727155	677.9893332	666.3471334	516.6947539	512.0065473	161.2945793	154.3405861	0.212988436	-0.229410679	0.206666527	-0.231626747	0.006321909	0.002216068
824	2.440897218	0.085823496	0.026	0.406117621	0.281428268	0.325002965	0.197589824	0.081114656	0.083838444	620.4540729	615.8670563	516.6947539	512.0065473	103.759319	103.8605089	0.211391419	-0.231572905	0.206666527	-0.231626747	0.004724893	5.38E-05
825	2.910649325	0.100677411	0.002	0.447679289	0.344586387	0.325002965	0.197589824	0.122676324	0.146996563	736.4379084	740.617364	516.6947539	512.0065473	219.7431546	228.6108167	0.212688681	-0.230627498	0.206666527	-0.231626747	0.006022155	0.000999249
826	3.227728407	0.110433776	0.004	0.44281049	0.301765401	0.325002965	0.197589824	0.117807525	0.104175577	615.175069	612.2181589	516.6947539	512.0065473	98.48031519	100.2116116	0.212591867	-0.230482892	0.206666527	-0.231626747	0.00592534	0.001143855
827	3.074914379	0.10575833	0.008	0.522795441	0.38393082	0.325002965	0.197589824	0.197792476	0.186340996	680.5846853	676.9306222	516.6947539	512.0065473	163.8899314	164.9240749	0.212073139	-0.229109673	0.206666527	-0.231626747	0.005406612	0.002517073
828	3.32154517	0.113280018	0.002	0.508624438	0.401169141	0.325002965	0.197589824	0.183621473	0.203579317	672.1544919	662.2133477	516.6947539	512.0065473	155.4597381	150.2068003	0.213069011	-0.229013092	0.206666527	-0.231626747	0.006402484	0.002613655
829	2.307842228	0.081526603	0.014	0.433498218	0.278371626	0.325002965	0.197589824	0.108495253	0.080781802	562.8692821	559.1611546	516.6947539	512.0065473	46.17452824	47.15460729	0.213361369	-0.22968644	0.206666527	-0.231626747	0.006694842	0.001940307
830	2.752414569	0.095728119	0.006	0.482999337	0.293001908	0.325002965	0.197589824	0.157996372	0.095412084	706.1084382	708.9412051	516.6947539	512.0065473	189.4136843	196.9346578	0.21297233	-0.228800984	0.206666527	-0.231626747	0.006305804	0.002825763
831	3.507235103	0.118860174	0.002	0.516841359	0.37600949	0.325002965	0.197589824	0.191838394	0.178419666	650.0799565	649.1076756	516.6947539	512.0065473	133.3852027	137.1011283	0.212571506	-0.230545962	0.206666527	-0.231626747	0.005904979	0.001080785
832	2.201099451	0.078050129	0.018	0.447942818	0.314212827	0.325002965	0.197589824	0.122939853	0.116623003	655.3728995	665.0836532	516.6947539	512.0065473	138.6781456	153.0771059	0.212621813	-0.229722657	0.206666527	-0.231626747	0.005955287	0.00190409
833	2.866180421	0.099291987	0.01	0.506325462	0.393548152	0.325002965	0.197589824	0.181322497	0.195958328	682.1149508	680.8850914	516.6947539	512.0065473	165.420197	168.878544	0.213696251	-0.229866264	0.206666527	-0.231626747	0.007029724	0.001760483
834	2.519195574	0.088333332	0.012	0.43313886	0.243240965	0.325002965	0.197589824	0.108135895	0.045651141	620.1943717	618.9424865	516.6947539	512.0065473	103.4996179	106.9359392	0.21352265	-0.229778463	0.206666527	-0.231626747	0.006856123	0.001848284
835	2.702496427	0.094155449	0.004	0.460150296	0.260944818	0.325002965	0.197589824	0.13514733	0.063354994	656.3317077	646.7960111	516.6947539	512.0065473	139.6369539	134.7894637	0.212009685	-0.229205734	0.206666527	-0.231626747	0.005343159	0.002421013
836	2.871864947	0.099469326	0.006	0.455567029	0.28610134	0.325002965	0.197589824	0.130564064	0.088511515	666.9454258	672.0663672	516.6947539	512.0065473	150.2506719	160.0598198	0.211683725	-0.231635316	0.206666527	-0.231626747	0.005017199	-8.57E-06
837	2.662316808	0.092885611	0.006	0.424924338	0.307790187	0.325002965	0.197589824	0.099921372	0.110200363	663.1554079	669.3083384	516.6947539	512.0065473	146.460654	157.301791	0.21306262	-0.229861089	0.206666527	-0.231626747	0.006396093	0.001765658
838	2.309007225	0.081564401	0.012	0.427101279	0.267504755	0.325002965	0.197589824	0.102098314	0.069914931	664.3793784	670.1837786	516.6947539	512.0065473	147.6846246	158.1772312	0.212252105	-0.230141816	0.206666527	-0.231626747	0.005585579	0.001484931
839	2.342106815	0.082637005	0.014	0.473891641	0.338236877	0.325002965	0.197589824	0.148888676	0.140647053	701.8756336	699.551882	516.6947539	512.0065473	185.1808798	187.5453346	0.213510127	-0.229537637	0.206666527	-0.231626747	0.0068436	0.00208911
840	2.013464328	0.071874878	0.01	0.425993184	0.232085486	0.325002965	0.197589824	0.100990219	0.034495662	644.3447179	640.8459308	516.6947539	512.0065473	127.6499641	128.8393835	0.213227645	-0.229722223	0.206666527	-0.231626747	0.006561118	0.001904524
841	3.396906642	0.1155532	0.002	0.49834493	0.429693177	0.325002965	0.197589824	0.173341965	0.232103353	707.154445	710.9045388	516.6947539	512.0065473	190.4596911	198.8979915	0.212018914	-0.230739483	0.206666527	-0.231626747	0.005352388	0.000887264
842	2.394803646	0.084339504	0.01	0.418610234	0.308706139	0.325002965	0.197589824	0.093607269	0.111116315	594.0080753	598.0569446	516.6947539	512.0065473	77.31332147	86.0503973	0.21258916	-0.230779637	0.206666527	-0.231626747	0.005922633	0.00084711
843	2.364200116	0.083351553	0.006	0.44481695	0.282714679	0.325002965	0.197589824	0.119813985	0.085124855	651.9414785	655.2489091	516.6947539	512.0065473	135.2467246	143.2423618	0.213257255	-0.229305567	0.206666527	-0.231626747	0.006590728	0.00232118
844	2.167638986	0.076954941	0.01	0.470519872	0.316733706	0.325002965	0.197589824	0.145516907	0.119143882	644.0511574	636.4382954	516.6947539	512.0065473	127.3564036	124.431748	0.2126424	-0.230845735	0.206666527	-0.231626747	0.005975874	0.000781012
845	2.785140577	0.096756192	0.006	0.51401892	0.371177079	0.325002965	0.197589824	0.189015955	0.173587255	642.1316059	646.8074647	516.6947539	512.0065473	125.436852	134.8009174	0.214064309	-0.228666468	0.206666527	-0.231626747	0.007397782	0.002960279
846	3.657853204	0.123335063	0.006	0.494311095	0.445955702	0.325002965	0.197589824	0.16930813	0.248365878	736.4134085	736.0343307	516.6947539	512.0065473	219.7186546	224.0277833	0.213718419	-0.228646445	0.206666527	-0.231626747	0.007051893	0.002980302
847	2.300106912	0.081275556	0.02	0.412677107	0.271578675	0.325002965	0.197589824	0.087674141	0.073988851	659.2685663	665.0217832	516.6947539	512.0065473	142.5738125	153.0152359	0.212945667	-0.229432654	0.206666527	-0.231626747	0.00627914	0.002194092
848	2.418079204	0.085089467	0.006	0.363989661	0.212119037	0.325002965	0.197589824	0.038986696	0.014529213	697.3081981	698.5879223	516.6947539	512.0065473	180.6134443	186.5813749	0.211022782	-0.231027114	0.206666527	-0.231626747	0.004356255	0.000599633
849	2.174289431	0.077172822	0.014	0.436639485	0.261632681	0.325002965	0.197589824	0.11163652	0.064042857	578.3330687	576.4070812	516.6947539	512.0065473	61.63831484	64.40053387	0.213574285	-0.22911946	0.206666527	-0.231626747	0.006907758	0.002507287
850	2.922234233	0.101037638	0.004	0.512727917	0.362106947	0.325002965	0.197589824	0.187724952	0.164517123	714.5985062	716.8565345	516.6947539	512.0065473	197.9037524	204.8499872	0.213748247	-0.229250346	0.206666527	-0.231626747	0.007081721	0.002376401
851	2.305476791	0.081449848	0.01	0.497693471	0.363087396	0.325002965	0.197589824	0.172690506	0.165497572	656.1365887	655.4561434	516.6947539	512.0065473	139.4418348	143.449596	0.212847313	-0.229964624	0.206666527	-0.231626747	0.006180787	0.001662123
852	2.641663655	0.092231502	0.006	0.413664479	0.289809261	0.325002965	0.197589824	0.088661514	0.092219437	682.2771636	681.2882372	516.6947539	512.0065473	165.5824097	169.2816899	0.212317218	-0.229777796	0.206666527	-0.231626747	0.005650692	0.001848951
853	2.55856243	0.089590029	0.006	0.470857238	0.381818331	0.325002965	0.197589824	0.145854273	0.184228507	709.6213726	703.5510332	516.6947539	512.0065473	192.9266188	191.5444858	0.212646	-0.231315296	0.206666527	-0.231626747	0.005979474	0.000311451
854	3.187944721	0.109221281	0.006	0.454196729	0.332139602	0.325002965	0.197589824	0.129193764	0.134549778	628.4180936	630.2149491	516.6947539	512.0065473	111.7233397	118.2084018	0.212241712	-0.231505542	0.206666527	-0.231626747	0.005575186	0.000121204
855	2.031823773	0.072482754	0.022	0.38158103	0.223482323	0.325002965	0.197589824	0.056578064	0.025892499	699.5370957	702.9520774	516.6947539	512.0065473	182.8423418	190.9455301	0.213672239	-0.228503445	0.206666527	-0.231626747	0.007005712	0.003123302
856	2.345127265	0.082734759	0.02	0.42279115	0.274435675	0.325002965	0.197589824	0.097788185	0.076845851	671.2534272	660.7660689	516.6947539	512.0065473	154.5586733	148.7595216	0.214068573	-0.228762074	0.206666527	-0.231626747	0.007402047	0.002864673
857	2.563649622	0.089752173	0.002	0.472481645	0.322033968	0.325002965	0.197589824	0.14747868	0.124444144	673.4865528	671.937832	516.6947539	512.0065473	156.7917989	159.9312846	0.213123644	-0.229698515	0.206666527	-0.231626747	0.006457118	0.001928232
858	3.377766274	0.114976961	0.004	0.480528837	0.303137682	0.325002965	0.197589824	0.155525872	0.105547857	651.4615829	650.0114763	516.6947539	512.0065473	134.7668291	138.004929	0.213588966	-0.229972165	0.206666527	-0.231626747	0.006922439	0.001654582
859	2.181819839	0.077419409	0.014	0.455126597	0.308399803	0.325002965	0.197589824	0.130123632	0.110809979	728.6839914	731.9974503	516.6947539	512.0065473	211.9892375	219.990903	0.212399124	-0.230350469	0.206666527	-0.231626747	0.005732598	0.001276278
860	2.319102893	0.081891821	0.008	0.47067076	0.375604631	0.325002965	0.197589824	0.145667795	0.178014807	709.4490904	712.9816416	516.6947539	512.0065473	192.7543366	200.9750942	0.21355825	-0.228199158	0.206666527	-0.231626747	0.006891723	0.003427589
861	3.082237727	0.105983513	0.002	0.494240517	0.406214285	0.325002965	0.197589824	0.169237552	0.208624461	729.5193772	736.9588624	516.6947539	512.0065473	212.8246233	224.9523151	0.213585026	-0.229503277	0.206666527	-0.231626747	0.0069185	0.00212347
862	2.598683098	0.090867229	0.006	0.473900171	0.327016901	0.325002965	0.197589824	0.148897205	0.129427077	687.2976374	686.6563368	516.6947539	512.0065473	170.6028835	174.6497895	0.213160319	-0.22896265	0.206666527	-0.231626747	0.006493792	0.002664097
863	3.019285111	0.10404409	0.002	0.475617996	0.331477842	0.325002965	0.197589824	0.150615031	0.133888018	745.48045	747.2352549	516.6947539	512.0065473	228.7856962	235.2287075	0.212649678	-0.230423856	0.206666527	-0.231626747	0.005983152	0.001202891
864	2.537811003	0.088928019	0.006	0.463048234	0.358981745	0.325002965	0.197589824	0.138045269	0.161391921	627.7549279	626.891299	516.6947539	512.0065473	111.060174	114.8847517	0.212117424	-0.229920446	0.206666527	-0.231626747	0.005450897	0.001706301
865	2.634999314	0.092020233	0.006	0.506198041	0.396523226	0.325002965	0.197589824	0.181195076	0.198933402	623.5575397	626.6309454	516.6947539	512.0065473	106.8627859	114.6243981	0.212532072	-0.230768234	0.206666527	-0.231626747	0.005865546	0.000858513
866	2.589655989	0.090580173	0.008	0.400975506	0.255026519	0.325002965	0.197589824	0.075972541	0.057436694	688.3925984	691.3091439	516.6947539	512.0065473	171.6978446	179.3025966	0.212526677	-0.23075309	0.206666527	-0.231626747	0.00586015	0.000873657
867	2.165130478	0.07687273	0.014	0.411346627	0.22855554	0.325002965	0.197589824	0.086343662	0.030965716	615.5506969	612.1094335	516.6947539	512.0065473	98.85594307	100.1028861	0.211853151	-0.229724159	0.206666527	-0.231626747	0.005186624	0.001902588
868	3.051238877	0.105029561	0.004	0.478613387	0.410926691	0.325002965	0.197589824	0.153610421	0.213336866	684.5829724	690.9375225	516.6947539	512.0065473	167.8882185	178.9309752	0.211778648	-0.230425566	0.206666527	-0.231626747	0.005112122	0.001201181
869	2.981894323	0.102888179	0.004	0.449693135	0.282808832	0.325002965	0.197589824	0.12469017	0.085219008	644.1263791	640.4171688	516.6947539	512.0065473	127.4316252	128.4106215	0.212659446	-0.230080084	0.206666527	-0.231626747	0.00599292	0.001546663
870	2.48076874	0.087103293	0.008	0.465468507	0.406292022	0.325002965	0.197589824	0.140465542	0.208702198	686.0659282	685.0289843	516.6947539	512.0065473	169.3711743	173.022437	0.211672294	-0.230287181	0.206666527	-0.231626747	0.005005767	0.001339566
871	2.850195347	0.098792931	0.002	0.482226404	0.351394251	0.325002965	0.197589824	0.157223439	0.153804427	616.1441501	616.2024323	516.6947539	512.0065473	99.44939626	104.195885	0.212209229	-0.230599878	0.206666527	-0.231626747	0.005542703	0.001026869
872	2.906328295	0.100542977	0.004	0.474108798	0.388210859	0.325002965	0.197589824	0.149105833	0.190621035	654.2003591	651.4945907	516.6947539	512.0065473	137.5056053	139.4880434	0.212666459	-0.2294477	0.206666527	-0.231626747	0.005999933	0.002179047
873	2.617806936	0.091474757	0.006	0.447393552	0.282745617	0.325002965	0.197589824	0.122390587	0.085155793	607.2833454	598.5909519	516.6947539	512.0065473	90.58859159	86.58440452	0.212383204	-0.22956158	0.206666527	-0.231626747	0.005716677	0.002065167
874	3.438323999	0.116797546	0.004	0.50602838	0.409788515	0.325002965	0.197589824	0.181025414	0.212198691	655.4828653	667.6430622	516.6947539	512.0065473	138.7881115	155.6365148	0.21224204	-0.230184929	0.206666527	-0.231626747	0.005575513	0.001441818
875	2.057244166	0.073323102	0.026	0.453632405	0.303686938	0.325002965	0.197589824	0.12862944	0.106097114	684.2166024	691.1357253	516.6947539	512.0065473	167.5218486	179.129178	0.213846318	-0.227954225	0.206666527	-0.231626747	0.007179791	0.003672522
876	2.926836072	0.10118065	0.006	0.48584021	0.390669896	0.325002965	0.197589824	0.160837245	0.193080072	621.8261912	610.1927252	516.6947539	512.0065473	105.1314373	98.1861779	0.213761536	-0.229171889	0.206666527	-0.231626747	0.007095009	0.002454858
877	2.29976924	0.081264593	0.022	0.436871969	0.271179345	0.325002965	0.197589824	0.111869004	0.073589521	602.8634045	603.9124637	516.6947539	512.0065473	86.16865061	91.90591641	0.211211168	-0.230815037	0.206666527	-0.231626747	0.004544641	0.00081171
878	2.340049618	0.082570414	0.014	0.402943001	0.219665069	0.325002965	0.197589824	0.077940036	0.022075244	702.0689789	698.5391561	516.6947539	512.0065473	185.374225	186.5326088	0.211890289	-0.230051329	0.206666527	-0.231626747	0.005223763	0.001575418
879	2.851994896	0.09884914	0.008	0.463841689	0.324270797	0.325002965	0.197589824	0.138838724	0.126680973	610.5732303	611.7140622	516.6947539	512.0065473	93.87847643	99.70751489	0.212204804	-0.23104432	0.206666527	-0.231626747	0.005538277	0.000582427
880	2.115962412	0.075258402	0.02	0.421327477	0.276726012	0.325002965	0.197589824	0.096324512	0.079136188	649.8833125	652.0115637	516.6947539	512.0065473	133.1885587	140.0050164	0.213339769	-0.229147874	0.206666527	-0.231626747	0.006673242	0.002478873
881	3.237551388	0.110732645	0.004	0.482586926	0.3726776	0.325002965	0.197589824	0.15758396	0.175087776	593.0359013	591.6793323	516.6947539	512.0065473	76.34114744	79.67278498	0.211802915	-0.229790824	0.206666527	-0.231626747	0.005136389	0.001835923
882	3.029039273	0.104345144	0.006	0.437100043	0.318032453	0.325002965	0.197589824	0.112097077	0.120442629	613.6181169	616.3641731	516.6947539	512.0065473	96.92336309	104.3576257	0.212908569	-0.229433152	0.206666527	-0.231626747	0.006242042	0.002193595
883	2.800062053	0.097224167	0.002	0.510461521	0.341808062	0.325002965	0.197589824	0.185458556	0.144218237	656.6373344	651.3165272	516.6947539	512.0065473	139.9425805	139.3099798	0.212285382	-0.230276135	0.206666527	-0.231626747	0.005618855	0.001350612
884	2.799645031	0.097211095	0.002	0.47444011	0.270948257	0.325002965	0.197589824	0.149437144	0.073358433	604.1541885	606.5837529	516.6947539	512.0065473	87.45943468	94.57720557	0.212053186	-0.230795627	0.206666527	-0.231626747	0.005386659	0.00083112
885	2.63967325	0.092168414	0.004	0.492817517	0.334181875	0.325002965	0.197589824	0.167814552	0.136592051	640.368878	641.3338003	516.6947539	512.0065473	123.6741241	129.3272529	0.212991893	-0.231143862	0.206666527	-0.231626747	0.006325366	0.000482885
886	2.913846937	0.100776868	0.004	0.489610528	0.355187451	0.325002965	0.197589824	0.164607562	0.157597626	614.1703506	608.6761546	516.6947539	512.0065473	97.47559677	96.66960725	0.212202771	-0.23063332	0.206666527	-0.231626747	0.005536244	0.000993427
887	2.57868624	0.090231098	0.004	0.44826729	0.25697802	0.325002965	0.197589824	0.123264325	0.059388196	640.3961786	642.1510371	516.6947539	512.0065473	123.7014247	130.1444898	0.213242222	-0.23060537	0.206666527	-0.231626747	0.006575695	0.001021377
888	2.467312897	0.086671788	0.004	0.475691932	0.333070603	0.325002965	0.197589824	0.150688966	0.135480779	683.9770224	692.1825635	516.6947539	512.0065473	167.2822685	180.1760161	0.212553064	-0.2300704	0.206666527	-0.231626747	0.005886537	0.001556347
889	2.552037141	0.089381963	0.004	0.388735986	0.230252421	0.325002965	0.197589824	0.063733021	0.032662597	586.9713566	587.3609688	516.6947539	512.0065473	70.27660277	75.35442149	0.213155286	-0.230081027	0.206666527	-0.231626747	0.006488759	0.00154572
890	3.388182095	0.115290632	0.006	0.51880881	0.450980477	0.325002965	0.197589824	0.193805845	0.253390653	740.9686279	737.8625348	516.6947539	512.0065473	224.2738741	225.8559875	0.212698837	-0.229730547	0.206666527	-0.231626747	0.00603231	0.0018962
891	3.171042134	0.108705137	0.004	0.493103069	0.421066568	0.325002965	0.197589824	0.168100103	0.223476744	666.3773307	669.0341666	516.6947539	512.0065473	149.6825769	157.0276193	0.211917735	-0.230148822	0.206666527	-0.231626747	0.005251208	0.001477925
892	3.935686865	0.131471407	0.002	0.454306192	0.377010372	0.325002965	0.197589824	0.129303227	0.179420548	634.0575121	637.0585865	516.6947539	512.0065473	117.3627583	125.0520392	0.212797146	-0.230098006	0.206666527	-0.231626747	0.006130619	0.001528741
893	2.992057355	0.103202657	0.004	0.509804364	0.428030446	0.325002965	0.197589824	0.184801399	0.230440622	719.2120391	723.1634843	516.6947539	512.0065473	202.5172853	211.156937	0.212634562	-0.230147452	0.206666527	-0.231626747	0.005968035	0.001479295
894	2.742107581	0.095403845	0.006	0.436971596	0.339787069	0.325002965	0.197589824	0.111968631	0.142197245	707.2498666	703.4055386	516.6947539	512.0065473	190.5551127	191.3989912	0.213004207	-0.229496493	0.206666527	-0.231626747	0.00633768	0.002130254
895	3.18359022	0.109088368	0.002	0.464739588	0.321118212	0.325002965	0.197589824	0.139736622	0.123528388	661.3544146	664.0945295	516.6947539	512.0065473	144.6596608	152.0879821	0.212198126	-0.230933677	0.206666527	-0.231626747	0.0055316	0.00069307
896	2.657731589	0.092740473	0.006	0.42526718	0.310687075	0.325002965	0.197589824	0.100264215	0.113097251	650.9314302	652.3391109	516.6947539	512.0065473	134.2366763	140.3325636	0.212704147	-0.230060324	0.206666527	-0.231626747	0.00603762	0.001566423
897	2.431372349	0.085517235	0.006	0.433639247	0.353732036	0.325002965	0.197589824	0.108636282	0.156142212	668.1002448	679.9313622	516.6947539	512.0065473	151.405491	167.9248149	0.213489532	-0.228711411	0.206666527	-0.231626747	0.006823006	0.002915336
898	2.569731181	0.089945935	0.004	0.459514091	0.350622087	0.325002965	0.197589824	0.134511126	0.153032263	724.0657288	733.2446604	516.6947539	512.0065473	207.3709749	221.2381131	0.213442614	-0.229687149	0.206666527	-0.231626747	0.006776087	0.001939598
899	3.203761643	0.109703732	0.004	0.494564818	0.403211824	0.325002965	0.197589824	0.169561853	0.205622	649.8666629	639.222762	516.6947539	512.0065473	133.171909	127.2162147	0.211671032	-0.230942192	0.206666527	-0.231626747	0.005004506	0.000684555
900	3.045852034	0.10486358	0.008	0.449191335	0.35984406	0.325002965	0.197589824	0.12418837	0.162254236	675.5534634	676.578074	516.6947539	512.0065473	158.8587095	164.5715267	0.212397005	-0.229265862	0.206666527	-0.231626747	0.005730478	0.002360885
901	2.962597601	0.102290466	0.008	0.457289426	0.298127384	0.325002965	0.197589824	0.132286461	0.10053756	611.6780611	621.441427	516.6947539	512.0065473	94.98330724	109.4348797	0.212756813	-0.229789671	0.206666527	-0.231626747	0.006090287	0.001837076
902	2.689858904	0.093756435	0.01	0.501029752	0.379963668	0.325002965	0.197589824	0.176026787	0.182373844	671.8669379	666.3206745	516.6947539	512.0065473	155.172184	154.3141272	0.213031229	-0.229511422	0.206666527	-0.231626747	0.006364702	0.002115325
903	3.061084128	0.105332758	0.008	0.543735949	0.424276482	0.325002965	0.197589824	0.218732984	0.226686658	655.7362363	642.2043994	516.6947539	512.0065473	139.0414824	130.1978521	0.212081597	-0.229348565	0.206666527	-0.231626747	0.005415071	0.002278182
904	3.305024424	0.112780129	0.004	0.482123379	0.319369826	0.325002965	0.197589824	0.157120414	0.121780002	588.844996	588.6411363	516.6947539	512.0065473	72.15024219	76.63458898	0.212687555	-0.230053126	0.206666527	-0.231626747	0.006021028	0.001573621
905	2.665507899	0.092986592	0.004	0.419027017	0.242545361	0.325002965	0.197589824	0.094024052	0.044955537	628.3468077	619.910179	516.6947539	512.0065473	111.6520539	107.9036316	0.211976991	-0.229346136	0.206666527	-0.231626747	0.005310464	0.002280611
906	2.572233952	0.090025651	0.008	0.464304786	0.308218868	0.325002965	0.197589824	0.139301821	0.110629044	643.6613959	643.8748292	516.6947539	512.0065473	126.9666421	131.8682819	0.213155598	-0.230483581	0.206666527	-0.231626747	0.006489071	0.001143166
907	2.255827616	0.079835836	0.016	0.413239139	0.262788184	0.325002965	0.197589824	0.088236173	0.06519836	671.4041512	663.1926252	516.6947539	512.0065473	154.7093974	151.1860779	0.212384962	-0.229580355	0.206666527	-0.231626747	0.005718435	0.002046392
908	2.544792474	0.089150849	0.004	0.448038174	0.276504518	0.325002965	0.197589824	0.123035209	0.078914694	653.3670724	652.6565566	516.6947539	512.0065473	136.6723186	140.6500093	0.211890444	-0.231083532	0.206666527	-0.231626747	0.005223917	0.000543215
909	2.561264858	0.089676171	0.006	0.464484154	0.316645169	0.325002965	0.197589824	0.139481189	0.119055345	638.0062919	630.1521186	516.6947539	512.0065473	121.311538	118.1455713	0.212752154	-0.230628927	0.206666527	-0.231626747	0.006085627	0.00099782
910	2.346048628	0.082764574	0.014	0.426922858	0.341398134	0.325002965	0.197589824	0.101919893	0.14380831	634.1337608	625.5548843	516.6947539	512.0065473	117.4390069	113.548337	0.21313681	-0.229459451	0.206666527	-0.231626747	0.006470283	0.002167296
911	3.046208748	0.104874573	0.002	0.492661975	0.370140336	0.325002965	0.197589824	0.16765901	0.172550512	678.2348646	676.9843033	516.6947539	512.0065473	161.5401107	164.977756	0.213707861	-0.230037046	0.206666527	-0.231626747	0.007041334	0.001589701
912	2.419865172	0.085146962	0.01	0.460420545	0.314936541	0.325002965	0.197589824	0.13541758	0.117346717	653.8124585	663.7464223	516.6947539	512.0065473	137.1177046	151.739875	0.21285432	-0.229789456	0.206666527	-0.231626747	0.006187794	0.001837291
913	3.359358323	0.114422062	0.002	0.461196723	0.364602991	0.325002965	0.197589824	0.136193758	0.167013167	636.9767287	642.986495	516.6947539	512.0065473	120.2819748	130.9799477	0.212227858	-0.231073704	0.206666527	-0.231626747	0.005561331	0.000553043
914	2.784817364	0.096746049	0.008	0.472175001	0.361736899	0.325002965	0.197589824	0.147172035	0.164147075	665.5010075	663.8485346	516.6947539	512.0065473	148.8062536	151.8419873	0.212744055	-0.22947719	0.206666527	-0.231626747	0.006077529	0.002149557
915	3.242530513	0.11088406	0.004	0.481225633	0.402683878	0.325002965	0.197589824	0.156222667	0.205094054	599.8710561	583.7550181	516.6947539	512.0065473	83.17630227	71.74847081	0.214215957	-0.228638979	0.206666527	-0.231626747	0.007549431	0.002987768
916	2.202851941	0.078107418	0.012	0.436488328	0.305971476	0.325002965	0.197589824	0.111485362	0.108381652	654.4636025	658.1583071	516.6947539	512.0065473	137.7688487	146.1517598	0.213161099	-0.229707473	0.206666527	-0.231626747	0.006494572	0.001919274
917	2.975615609	0.102693784	0.006	0.448997762	0.330090705	0.325002965	0.197589824	0.123994797	0.132500881	622.6338333	616.3945443	516.6947539	512.0065473	105.9390795	104.3879969	0.212318948	-0.230258505	0.206666527	-0.231626747	0.005652421	0.001368242
918	2.965442007	0.102378621	0.006	0.426332263	0.245596676	0.325002965	0.197589824	0.101329297	0.048006852	618.2769995	613.6036349	516.6947539	512.0065473	101.5822456	101.5970875	0.211467688	-0.231183761	0.206666527	-0.231626747	0.004801161	0.000442986
919	2.782314618	0.096667508	0.006	0.432310618	0.289209352	0.325002965	0.197589824	0.107307653	0.091619528	679.3374954	684.3649493	516.6947539	512.0065473	162.6427416	172.358402	0.213031204	-0.229032483	0.206666527	-0.231626747	0.006364677	0.002594264
920	2.171114716	0.077068825	0.014	0.461849116	0.294754019	0.325002965	0.197589824	0.13684615	0.097164195	652.8778544	646.6926645	516.6947539	512.0065473	136.1831005	134.6861172	0.213133143	-0.230253717	0.206666527	-0.231626747	0.006466616	0.00137303
921	2.808168301	0.097478197	0.002	0.47508798	0.356448588	0.325002965	0.197589824	0.150085015	0.158858764	645.1625031	650.3778836	516.6947539	512.0065473	128.4677492	138.3713362	0.212876427	-0.229112891	0.206666527	-0.231626747	0.006209901	0.002513856
922	2.537307314	0.088911939	0.004	0.465707337	0.332132713	0.325002965	0.197589824	0.140704372	0.134542889	660.9130917	664.0151396	516.6947539	512.0065473	144.2183379	152.0085923	0.212387106	-0.229919953	0.206666527	-0.231626747	0.00572058	0.001706794
923	2.75707552	0.095874684	0.004	0.470935339	0.383271285	0.325002965	0.197589824	0.145932374	0.185681461	683.407679	686.237212	516.6947539	512.0065473	166.7129252	174.2306646	0.212386019	-0.230320975	0.206666527	-0.231626747	0.005719492	0.001305772
924	2.458191339	0.086379043	0.008	0.437495443	0.289643707	0.325002965	0.197589824	0.112492478	0.092053883	663.215928	659.9085674	516.6947539	512.0065473	146.5211741	147.9020201	0.212736982	-0.229945794	0.206666527	-0.231626747	0.006070455	0.001680953
925	2.401605635	0.084558798	0.01	0.400204761	0.223286038	0.325002965	0.197589824	0.075201796	0.025696214	605.0599251	599.470082	516.6947539	512.0065473	88.36517129	87.46353465	0.212291247	-0.230882707	0.206666527	-0.231626747	0.005624721	0.00074404
926	3.50329774	0.118742582	0.002	0.485498026	0.401206946	0.325002965	0.197589824	0.160495061	0.203617122	691.0409004	683.5441936	516.6947539	512.0065473	174.3461466	171.5376463	0.213260535	-0.22917157	0.206666527	-0.231626747	0.006594009	0.002455177
927	2.705090661	0.094237315	0.01	0.49005661	0.374312678	0.325002965	0.197589824	0.165053645	0.176722854	699.4470228	701.7935089	516.6947539	512.0065473	182.7522689	189.7869616	0.211909267	-0.230023833	0.206666527	-0.231626747	0.00524274	0.001602914
928	2.868378361	0.099360564	0.006	0.45542584	0.353477383	0.325002965	0.197589824	0.130422875	0.155887559	724.8539777	729.6925229	516.6947539	512.0065473	208.1592238	217.6859756	0.21287703	-0.229478647	0.206666527	-0.231626747	0.006210503	0.0021481
929	2.851608677	0.098837077	0.004	0.477415803	0.315186022	0.325002965	0.197589824	0.152412837	0.117596198	753.5037378	750.0923633	516.6947539	512.0065473	236.808984	238.085816	0.212383186	-0.229648192	0.206666527	-0.231626747	0.005716659	0.001978555
930	2.702889517	0.094167854	0.002	0.455960039	0.322360084	0.325002965	0.197589824	0.130957074	0.12477026	708.895961	714.8003013	516.6947539	512.0065473	192.2012071	202.793754	0.213355926	-0.229892815	0.206666527	-0.231626747	0.006689399	0.001733932
931	2.22443468	0.078812373	0.016	0.483229932	0.342656809	0.325002965	0.197589824	0.158226967	0.145066985	701.3084577	701.653757	516.6947539	512.0065473	184.6137038	189.6472096	0.211897947	-0.230272251	0.206666527	-0.231626747	0.005231421	0.001354496
932	2.766871533	0.096182566	0.004	0.450519911	0.28720771	0.325002965	0.197589824	0.125516946	0.089617886	646.7299336	644.4131117	516.6947539	512.0065473	130.0351798	132.4065644	0.21335561	-0.228879617	0.206666527	-0.231626747	0.006689083	0.00274713
933	3.040994433	0.104713853	0.008	0.477130001	0.392587346	0.325002965	0.197589824	0.152127035	0.194997522	696.131296	691.3038747	516.6947539	512.0065473	179.4365421	179.2973274	0.214082851	-0.228729508	0.206666527	-0.231626747	0.007416324	0.002897239
934	2.341848519	0.082628644	0.01	0.47327956	0.302984606	0.325002965	0.197589824	0.148276595	0.105394782	655.4602209	663.5285547	516.6947539	512.0065473	138.765467	151.5220073	0.212769403	-0.229653215	0.206666527	-0.231626747	0.006102876	0.001973532
935	2.470884381	0.086786359	0.004	0.48747875	0.3560757	0.325002965	0.197589824	0.162475785	0.158485876	701.0289559	703.4472123	516.6947539	512.0065473	184.334202	191.4406649	0.212161235	-0.230499762	0.206666527	-0.231626747	0.005494708	0.001126985
936	2.438669233	0.085751876	0.018	0.45963839	0.300688674	0.325002965	0.197589824	0.134635425	0.10309885	684.5508312	678.6855059	516.6947539	512.0065473	167.8560773	166.6789585	0.212608827	-0.230227574	0.206666527	-0.231626747	0.0059423	0.001399173
937	2.471326337	0.086800534	0.008	0.449304907	0.359361831	0.325002965	0.197589824	0.124301941	0.161772007	687.5333442	684.0970184	516.6947539	512.0065473	170.8385904	172.090471	0.213574655	-0.230062471	0.206666527	-0.231626747	0.006908128	0.001564276
938	2.520479724	0.08837438	0.008	0.463114612	0.252649426	0.325002965	0.197589824	0.138111647	0.055059602	621.2522973	617.4443241	516.6947539	512.0065473	104.5575435	105.4377767	0.212448551	-0.230536336	0.206666527	-0.231626747	0.005782024	0.001090411
939	2.526798175	0.088576298	0.01	0.388273915	0.258449757	0.325002965	0.197589824	0.06327095	0.060859933	642.5398717	651.5685269	516.6947539	512.0065473	125.8451178	139.5619796	0.212976398	-0.229470973	0.206666527	-0.231626747	0.006309871	0.002155774
940	2.52802078	0.088615358	0.004	0.478378547	0.383596901	0.325002965	0.197589824	0.153375582	0.186007077	682.4246461	686.3359064	516.6947539	512.0065473	165.7298923	174.3293591	0.21381664	-0.229647019	0.206666527	-0.231626747	0.007150113	0.001979728
941	2.589173275	0.090564818	0.008	0.422223429	0.28005906	0.325002965	0.197589824	0.097220464	0.082469236	652.8051339	663.3133212	516.6947539	512.0065473	136.11038	151.3067739	0.213746282	-0.229353294	0.206666527	-0.231626747	0.007079755	0.002273453
942	3.135174219	0.107607876	0.002	0.492400101	0.398948467	0.325002965	0.197589824	0.167397136	0.201358643	651.3838517	651.5509182	516.6947539	512.0065473	134.6890979	139.5443709	0.212239596	-0.228671683	0.206666527	-0.231626747	0.005573069	0.002955064
943	2.728216607	0.094966445	0.01	0.414196295	0.245789023	0.325002965	0.197589824	0.089193329	0.048199199	637.4992418	641.4247975	516.6947539	512.0065473	120.8044879	129.4182502	0.211972825	-0.229838063	0.206666527	-0.231626747	0.005306298	0.001788684
944	2.219386189	0.078647571	0.014	0.411852912	0.243440921	0.325002965	0.197589824	0.086849947	0.045851096	652.821315	646.7439844	516.6947539	512.0065473	136.1265612	134.7374371	0.212071781	-0.230061391	0.206666527	-0.231626747	0.005405255	0.001565356
945	2.715978492	0.09458074	0.01	0.470277615	0.322611771	0.325002965	0.197589824	0.14527465	0.125021947	663.7158728	658.2982412	516.6947539	512.0065473	147.0211189	146.2916939	0.211665675	-0.231137167	0.206666527	-0.231626747	0.004999149	0.00048958
946	2.316334947	0.081802075	0.016	0.415762774	0.283879414	0.325002965	0.197589824	0.090759809	0.08628959	696.0253028	701.1783637	516.6947539	512.0065473	179.3305489	189.1718164	0.213296671	-0.228846978	0.206666527	-0.231626747	0.006630145	0.002779769
947	2.907800809	0.100588794	0.012	0.478912413	0.316942376	0.325002965	0.197589824	0.153909448	0.119352552	664.2146499	660.3728094	516.6947539	512.0065473	147.5198961	148.366262	0.212110943	-0.229725168	0.206666527	-0.231626747	0.005444416	0.001901579
948	2.31210925	0.08166503	0.014	0.378624317	0.24123719	0.325002965	0.197589824	0.053621352	0.043647366	682.6751279	686.006741	516.6947539	512.0065473	165.980374	174.0001936	0.213513677	-0.228878631	0.206666527	-0.231626747	0.00684715	0.002748116
949	3.131767702	0.107503524	0.002	0.495662467	0.367812642	0.325002965	0.197589824	0.170659502	0.170222818	617.6847963	627.5358237	516.6947539	512.0065473	100.9900424	115.5292764	0.213646834	-0.229569103	0.206666527	-0.231626747	0.006980307	0.002057644
950	2.384268925	0.08399966	0.006	0.483521653	0.317008289	0.325002965	0.197589824	0.158518688	0.119418465	694.1765205	693.6425584	516.6947539	512.0065473	177.4817667	181.636011	0.21340895	-0.229492855	0.206666527	-0.231626747	0.006742423	0.002133892
951	2.336671768	0.082461052	0.014	0.451653113	0.335802631	0.325002965	0.197589824	0.126650148	0.138212807	652.0936558	650.1694513	516.6947539	512.0065473	135.398902	138.162904	0.212953295	-0.229261694	0.206666527	-0.231626747	0.006286769	0.002365053
952	2.474766411	0.086910859	0.008	0.395123488	0.218505161	0.325002965	0.197589824	0.070120522	0.020915337	619.1359455	613.4666817	516.6947539	512.0065473	102.4411916	101.4601344	0.212517953	-0.229468075	0.206666527	-0.231626747	0.005851426	0.002158672
953	3.223489722	0.11030475	0.004	0.45206055	0.258516742	0.325002965	0.197589824	0.127057585	0.060926918	608.0880802	613.7275825	516.6947539	512.0065473	91.39332639	101.7210352	0.214156518	-0.229272773	0.206666527	-0.231626747	0.007489991	0.002353974
954	2.802949662	0.097314674	0.002	0.469315974	0.303991027	0.325002965	0.197589824	0.144313009	0.106401203	645.0782808	650.3445518	516.6947539	512.0065473	128.383527	138.3380045	0.21216914	-0.230036151	0.206666527	-0.231626747	0.005502613	0.001590596
955	2.453331139	0.086222985	0.004	0.414823702	0.261449268	0.325002965	0.197589824	0.089820737	0.063859444	648.0168863	656.009809	516.6947539	512.0065473	131.3221325	144.0032617	0.212403814	-0.229391343	0.206666527	-0.231626747	0.005737287	0.002235404
956	3.696926028	0.124488508	0.002	0.492626552	0.420198217	0.325002965	0.197589824	0.167623587	0.222608393	630.2073424	638.2210596	516.6947539	512.0065473	113.5125885	126.2145122	0.212686705	-0.230394069	0.206666527	-0.231626747	0.006020179	0.001232678
957	2.785602148	0.096770675	0.008	0.45619751	0.396804889	0.325002965	0.197589824	0.131194545	0.199215065	701.6158904	703.7995195	516.6947539	512.0065473	184.9211365	191.7929722	0.212690114	-0.230094374	0.206666527	-0.231626747	0.006023588	0.001532373
958	2.387411283	0.084101057	0.006	0.463292668	0.309372086	0.325002965	0.197589824	0.138289703	0.111782262	758.2109941	757.1493294	516.6947539	512.0065473	241.5162403	245.1427821	0.211776128	-0.231145006	0.206666527	-0.231626747	0.005109601	0.000481741
959	3.108722473	0.106796939	0.004	0.442481299	0.327364423	0.325002965	0.197589824	0.117478334	0.129774599	635.4464865	629.4903073	516.6947539	512.0065473	118.7517326	117.48376	0.212466267	-0.230022341	0.206666527	-0.231626747	0.005799741	0.001604406
960	2.268676656	0.080254081	0.008	0.465504002	0.318852448	0.325002965	0.197589824	0.140501036	0.121262624	640.3840757	640.8415814	516.6947539	512.0065473	123.6893218	128.835034	0.211491642	-0.230518813	0.206666527	-0.231626747	0.004825116	0.001107934
961	2.396397105	0.084390886	0.01	0.438544252	0.261154604	0.325002965	0.197589824	0.113541286	0.06356478	654.5808131	650.8546745	516.6947539	512.0065473	137.8860593	138.8481271	0.212632136	-0.228814128	0.206666527	-0.231626747	0.005965609	0.002812619
962	2.055295991	0.073258753	0.018	0.474973868	0.286314492	0.325002965	0.197589824	0.149970902	0.088724668	675.4429064	665.9649266	516.6947539	512.0065473	158.7481526	153.9583792	0.212537339	-0.230319704	0.206666527	-0.231626747	0.005870813	0.001307043
963	2.408182299	0.084770728	0.01	0.435764375	0.332045077	0.325002965	0.197589824	0.11076141	0.134455253	688.2687506	694.5265049	516.6947539	512.0065473	171.5739967	182.5199576	0.212029878	-0.230144879	0.206666527	-0.231626747	0.005363351	0.001481868
964	2.615300089	0.091395166	0.008	0.471377419	0.321020239	0.325002965	0.197589824	0.146374454	0.123430415	705.6722358	701.6306312	516.6947539	512.0065473	188.977482	189.6240839	0.210740979	-0.231785375	0.206666527	-0.231626747	0.004074452	-0.000158628
965	2.735028458	0.09518099	0.006	0.508421925	0.405463493	0.325002965	0.197589824	0.18341896	0.207873669	642.9937055	655.4348179	516.6947539	512.0065473	126.2989516	143.4282706	0.213232556	-0.229201282	0.206666527	-0.231626747	0.006566029	0.002425465
966	2.255098868	0.079812103	0.014	0.372491768	0.212275396	0.325002965	0.197589824	0.047488803	0.014685572	614.3720351	616.1062195	516.6947539	512.0065473	97.6772812	104.0996721	0.213091069	-0.229184616	0.206666527	-0.231626747	0.006424542	0.002442131
967	2.47935927	0.087058113	0.014	0.40741385	0.293262271	0.325002965	0.197589824	0.082410885	0.095672447	620.8552365	625.1931037	516.6947539	512.0065473	104.1604826	113.1865563	0.213957792	-0.228546927	0.206666527	-0.231626747	0.007291266	0.00307982
968	2.877613253	0.099648583	0.002	0.46198354	0.35109567	0.325002965	0.197589824	0.136980575	0.153505845	652.8932105	652.91227	516.6947539	512.0065473	136.1984566	140.9057227	0.212630205	-0.230327316	0.206666527	-0.231626747	0.005963678	0.001299431
969	2.584027463	0.090401098	0.008	0.418816091	0.252268481	0.325002965	0.197589824	0.093813126	0.054678657	601.4626583	607.3068898	516.6947539	512.0065473	84.76790445	95.30034251	0.213342667	-0.228525936	0.206666527	-0.231626747	0.00667614	0.003100811
970	2.603738053	0.091027895	0.006	0.401408292	0.25776434	0.325002965	0.197589824	0.076405327	0.060174516	687.4712775	695.0739549	516.6947539	512.0065473	170.7765236	183.0674076	0.212596798	-0.230457991	0.206666527	-0.231626747	0.005930271	0.001168756
971	3.202000279	0.109650032	0.004	0.471502231	0.361428091	0.325002965	0.197589824	0.146499266	0.163838267	631.1223271	632.2308182	516.6947539	512.0065473	114.4275732	120.2242709	0.212509425	-0.229292098	0.206666527	-0.231626747	0.005842898	0.002334649
972	2.499939025	0.087717346	0.006	0.445106027	0.306502284	0.325002965	0.197589824	0.120103062	0.10891246	668.8126737	663.8645792	516.6947539	512.0065473	152.1179198	151.8580318	0.212347347	-0.230560749	0.206666527	-0.231626747	0.00568082	0.001065998
973	2.718668036	0.094665534	0.004	0.421930589	0.294210766	0.325002965	0.197589824	0.096927624	0.096620942	669.3268859	675.0195199	516.6947539	512.0065473	152.632132	163.0129726	0.211627499	-0.230891835	0.206666527	-0.231626747	0.004960972	0.000734912
974	2.220181082	0.078673524	0.01	0.427226326	0.323604512	0.325002965	0.197589824	0.102223361	0.126014688	650.7786862	654.6552777	516.6947539	512.0065473	134.0839323	142.6487304	0.212765215	-0.229372809	0.206666527	-0.231626747	0.006098688	0.002253938
975	2.656462983	0.092700309	0.006	0.399749998	0.235678339	0.325002965	0.197589824	0.074747033	0.038088515	635.4469485	634.9822704	516.6947539	512.0065473	118.7521946	122.975723	0.213052945	-0.229385611	0.206666527	-0.231626747	0.006386418	0.002241136
976	3.056227952	0.105183232	0.004	0.496397296	0.402411798	0.325002965	0.197589824	0.171394331	0.204821974	704.5939639	707.2567214	516.6947539	512.0065473	187.89921	195.2501741	0.212138649	-0.228867185	0.206666527	-0.231626747	0.005472122	0.002759562
977	3.1648676	0.10851644	0.002	0.45894424	0.288471129	0.325002965	0.197589824	0.133941275	0.090881305	657.3112959	661.0026181	516.6947539	512.0065473	140.6165421	148.9960708	0.213508714	-0.229474348	0.206666527	-0.231626747	0.006842187	0.002152399
978	2.595181181	0.090755892	0.002	0.436774506	0.311867107	0.325002965	0.197589824	0.11177154	0.114277283	681.6373208	679.1606847	516.6947539	512.0065473	164.942567	167.1541374	0.211265612	-0.230749373	0.206666527	-0.231626747	0.004599086	0.000877374
979	2.058785306	0.073374	0.026	0.453726753	0.321012309	0.325002965	0.197589824	0.128723788	0.123422485	697.5707401	705.723421	516.6947539	512.0065473	180.8759862	193.7168737	0.213855715	-0.229613877	0.206666527	-0.231626747	0.007189188	0.00201287
980	2.505805378	0.08790509	0.008	0.413541498	0.269219405	0.325002965	0.197589824	0.088538533	0.071629581	644.9002952	643.7765309	516.6947539	512.0065473	128.2055414	131.7699836	0.21313959	-0.229693844	0.206666527	-0.231626747	0.006473064	0.001932903
981	2.748183892	0.095595044	0.012	0.492520211	0.434397393	0.325002965	0.197589824	0.167517246	0.236807569	650.1953859	661.9205445	516.6947539	512.0065473	133.5006321	149.9139971	0.212703695	-0.229520142	0.206666527	-0.231626747	0.006037169	0.002106605
982	2.563923764	0.089760909	0.008	0.422863217	0.304950089	0.325002965	0.197589824	0.097860252	0.107360265	683.1430973	675.4791046	516.6947539	512.0065473	166.4483434	163.4725573	0.213190087	-0.230414267	0.206666527	-0.231626747	0.006523561	0.00121248
983	3.889257358	0.130122248	0.002	0.457044096	0.35696077	0.325002965	0.197589824	0.13204113	0.159370946	620.2086609	615.8689958	516.6947539	512.0065473	103.5139071	103.8624485	0.212421934	-0.229537138	0.206666527	-0.231626747	0.005755408	0.002089609
984	2.607502799	0.091147515	0.002	0.458036437	0.353850664	0.325002965	0.197589824	0.133033472	0.15626084	674.2678925	680.4770477	516.6947539	512.0065473	157.5731386	168.4705003	0.212861158	-0.230035856	0.206666527	-0.231626747	0.006194631	0.001590891
985	3.05069272	0.105012736	0.006	0.459535825	0.354734839	0.325002965	0.197589824	0.13453286	0.157145015	662.1147967	663.8072788	516.6947539	512.0065473	145.4200429	151.8007315	0.211634975	-0.230870439	0.206666527	-0.231626747	0.004968448	0.000756308
986	2.632573347	0.091943302	0.012	0.450976631	0.35171649	0.325002965	0.197589824	0.125973666	0.154126666	721.4710566	726.8574735	516.6947539	512.0065473	204.7763028	214.8509261	0.211972023	-0.230713559	0.206666527	-0.231626747	0.005305496	0.000913188
987	2.932397622	0.101353426	0.006	0.486522624	0.401340589	0.325002965	0.197589824	0.161519659	0.203750764	675.4897649	678.6352347	516.6947539	512.0065473	158.7950111	166.6286874	0.212365695	-0.230208855	0.206666527	-0.231626747	0.005699168	0.001417892
988	2.689827132	0.093755432	0.012	0.452108801	0.323098395	0.325002965	0.197589824	0.127105835	0.12550857	699.2364162	696.4215509	516.6947539	512.0065473	182.5416623	184.4150035	0.212553699	-0.229812367	0.206666527	-0.231626747	0.005887172	0.00181438
989	2.021005361	0.072124656	0.026	0.411099498	0.235730938	0.325002965	0.197589824	0.086096532	0.038141114	634.9279079	635.3608222	516.6947539	512.0065473	118.233154	123.3542749	0.213009352	-0.230654989	0.206666527	-0.231626747	0.006342825	0.000971758
990	2.648384775	0.092444471	0.004	0.505717091	0.390697837	0.325002965	0.197589824	0.180714126	0.193108013	618.2261444	613.8116329	516.6947539	512.0065473	101.5313905	101.8050856	0.212500904	-0.229611589	0.206666527	-0.231626747	0.005834377	0.002015158
991	2.972311134	0.102591441	0.012	0.471552125	0.348144817	0.325002965	0.197589824	0.14654916	0.150554993	637.1491516	627.847472	516.6947539	512.0065473	120.4543978	115.8409247	0.212759464	-0.23043623	0.206666527	-0.231626747	0.006092938	0.001190517
992	2.612897056	0.091318857	0.006	0.493755809	0.354938044	0.325002965	0.197589824	0.168752844	0.15734822	652.2842931	647.7244269	516.6947539	512.0065473	135.5895393	135.7178796	0.214058384	-0.229419375	0.206666527	-0.231626747	0.007391858	0.002207372
993	2.770043887	0.096282227	0.004	0.449269884	0.306642842	0.325002965	0.197589824	0.124266919	0.109053018	645.7733023	642.9534206	516.6947539	512.0065473	129.0785485	130.9468732	0.21274324	-0.22978095	0.206666527	-0.231626747	0.006076713	0.001845797
994	2.55191347	0.089378019	0.006	0.447445924	0.319066887	0.325002965	0.197589824	0.122442959	0.121477063	600.8647938	609.4193577	516.6947539	512.0065473	84.17003999	97.41281038	0.212250729	-0.229826836	0.206666527	-0.231626747	0.005584202	0.001799911
995	3.416236015	0.116134369	0.002	0.491379182	0.420068338	0.325002965	0.197589824	0.166376217	0.222478514	713.3420116	715.9941945	516.6947539	512.0065473	196.6472577	203.9876472	0.21343206	-0.229421945	0.206666527	-0.231626747	0.006765533	0.002204802
996	2.68278428	0.09353291	0.002	0.43984455	0.24567122	0.325002965	0.197589824	0.114841585	0.048081396	645.6321473	649.7917254	516.6947539	512.0065473	128.9373934	137.785178	0.212385708	-0.230182935	0.206666527	-0.231626747	0.005719181	0.001443812
997	2.611708264	0.091281102	0.004	0.455340666	0.283980245	0.325002965	0.197589824	0.130337701	0.086390421	666.0966711	665.137929	516.6947539	512.0065473	149.4019173	153.1313817	0.212539644	-0.230201355	0.206666527	-0.231626747	0.005873117	0.001425392
998	2.903930261	0.100468353	0.008	0.415029392	0.318353129	0.325002965	0.197589824	0.090026427	0.120763305	634.7544083	634.7215092	516.6947539	512.0065473	118.0596545	122.7149619	0.212467915	-0.229643411	0.206666527	-0.231626747	0.005801388	0.001983336
999	2.697290761	0.093991129	0.008	0.422296148	0.244904616	0.325002965	0.197589824	0.097293182	0.047314792	635.4220571	642.7750164	516.6947539	512.0065473	118.7273033	130.7684691	0.212917114	-0.230526338	0.206666527	-0.231626747	0.006250588	0.001100409
