# Supplementary material for: Land consolidation drives changes in soil bacterial community structure and promotes positive bacterial interactions
Source: PLoS One. 2025 Oct 16;20(10):e0334517. doi: 10.1371/journal.pone.0334517 (PMC12530541; doi:10.1371/journal.pone.0334517)
Supplement: S4 Table — (XLSX) [file pone.0334517.s007.xlsx]

## Sheet: Sheet1
Factor	Lower_IQR	Upper_IQR
OM	-7.89	86.41
TN	0.28	3.74
AK	1.11	56.86
AP	-29.54	119.83
MC	20.32	55.28
pH	4.99	9.45
