# Supplementary material for: Land consolidation drives changes in soil bacterial community structure and promotes positive bacterial interactions
Source: PLoS One. 2025 Oct 16;20(10):e0334517. doi: 10.1371/journal.pone.0334517 (PMC12530541; doi:10.1371/journal.pone.0334517)
Supplement: S5 Table — (XLSX) [file pone.0334517.s008.xlsx]

## Sheet: Sheet1
	original data			after deleting the threshold
	LC	WL	p	LC	WL	p
OM	41.83±14.44a	30.91±12.23b	<0.05	39.85±13.34	30.91±12.23	0.056
TN	2.29±0.67a	1.53±0.48b	<0.001	2.19±0.58	1.53±0.48	<0.001
AK	28.17±13.44a	32.63±12.27a	0.107	25.22±7.35	32.63±12.27	<0.05
Ap	51.40±26.86a	40.09±27.56a	0.184	47.74±24.63	40.09±27.56	0.301
MC	38.25±7.38a	33.78±8.57a	0.117	0.382±0.076	0.343±0.086	0.128
pH	6.99±0.57b	7.86±0.33a	<0.001	6.98±0.58	7.86±0.33a	<0.001
Niche	16.11±1.00	15.63±0.35	<0.01	16.09±1.03	15.63±0.36	<0.01
NCM_m	0.358	0.244	/	0.356	0.244	/
NCM_R^2	0.742	0.628	/	0.737	0.628	/
positive	0.213±0.003	0.230±0.004	<0.001	0.212±0.003	0.230±0.004	<0.001
cohesion
negative	–0.230±0.004	–0.232±0.008	0.538	–0.230±0.004	–0.232±0.008	0.667
cohesion
